# Supplementary material for: Impact of inactivation methods on biosafety and antigen reactivity of Brucella melitensis from the perspective of Astral-DIA proteomics based on antibody immunoprecipitation mass spectrometry
Source: PLoS Negl Trop Dis. 2026 Apr 1;20(4):e0013397. doi: 10.1371/journal.pntd.0013397 (PMC13065025; doi:10.1371/journal.pntd.0013397)
Supplement: S1 Table — (XLSX) [file pntd.0013397.s001.xlsx]

## Sheet: MS identified protein detail
Protein accession	Gene name	Protein description	Intensity	PSMs	Peptides	Unique peptides	Sequence coverage	Mass [Da]	80℃ 20min-1	80℃ 20min-2	80℃ 20min-3	95℃ 20min-1	95℃ 20min-2	95℃ 20min-3	0.6% 48h-1	0.6% 48h-2	0.6% 48h-3	0.6% 72h-1	0.6% 72h-2	0.6% 72h-3
Chr1_1	ftsK1	Ftsk_gamma(ftsK1)	89036.5	8	2	2	4.75	64082	19895.7	22888.9	20129.8	18210.5	14649.5	17137.9	10113.1	10891.6	9332.68	16000.7	17526.8	15392.1
Chr1_1000	-	Binding-protein-dependent transport system inner membrane component	141660	7	1	1	4.1	32348	13333.1	12551.7	14502.4	13448	15832.8	13224.9	28765.7	34301.6	29456.5	29661.4	26904.2	24760.7
Chr1_1001	-	ATPases associated with a variety of cellular activities	599994	48	7	7	33.65	34061	88155.5	78795.1	97067.2	84651.1	99433.2	90120.2	90451.2	72770.6	103540	82970.4	73312	69787
Chr1_1002	-	Belongs to the ABC transporter superfamily	113444	14	2	2	31.58	6176	14930.2	15894.4	17270.1	18099.8	19778	20103.9	16605.5	16172.6	15247	19675.2	15819.1	18627.2
Chr1_1004	-	Major facilitator superfamily	19968	5	2	2	3.62	50318		2051.81	9757.07	5808.35	5816.53	4790.73	8327.42	8850.37	7758.02	5832.26	5739.49	5041.3
Chr1_1005	ftsJ	Specifically methylates the uridine in position 2552 of 23S rRNA at the 2'-O position of the ribose in the fully assembled 50S ribosomal subunit(ftsJ)	685309	55	7	7	35.83	26308	96419.8	91330	102860	107044	111413	89989.6	94758.9	91335.4	82411.9	79860.3	74371.8	93162.6
Chr1_1006	ppx	PFAM Ppx GppA phosphatase(ppx)	208710	23	4	4	50	9772	28378.2	29790.1	24218.4	30023.3	32330.7	25953.4	36446.8	37670.1	37081.6	27652.9	23563.3	27284.9
Chr1_1007	ppx	Ppx/GppA phosphatase family(ppx)	130438	18	3	3	36.67	16343	13364.4	14192.4	12422	17972.7	15477	19304.6	33817	30874	39244.8	7655.44	6994.9	7899.22
Chr1_1008	ppx	Ppx/GppA phosphatase family(ppx)	93493.1	18	4	4	17.71	28834	14647	11996.3	12279.7	12203.3	10948.1	10452.5	7972.02	8138.37	8740.53	11274.5	11058.9	13285.9
Chr1_1009	tcyC	AAA domain, putative AbiEii toxin, Type IV TA system(tcyC)	104023	32	5	5	30.79	33612	13692.6	15709.6	11145.2	14211.7	15826.8	16083.8	19967.3	16949.8	17927.9	14573.6	12340	15371.2
Chr1_1010	tcyB	TIGRFAM polar amino acid ABC transporter, inner membrane subunit(tcyB)	134430	22	4	4	24.78	24888	13058.3	15616.4	11379.3	17712.2	17986.5	19525.5	22464.7	22341.8	25309.9	22087.8	18526.3	23830.8
Chr1_1011	tcyA	Bacterial periplasmic substrate-binding proteins(tcyA)	1560228	181	17	17	65.76	27765	176151	156755	145437	257850	237611	271824	256601	303332	305104	203386	238387	212855
Chr1_1012	-	Hydantoinase/oxoprolinase N-terminal region	379606	96	13	13	37.94	49336	50075.4	57344.6	57480.4	56657.9	64559.9	55592.3	56400.6	50539.6	62929.9	54907.2	51073.8	58175.3
Chr1_1013	-	Hydantoinase/oxoprolinase N-terminal region	942536	166	22	22	47.92	66621	135760	120425	116726	133755	129306	109306	137128	116385	121807	136232	152431	120892
Chr1_1014	-	Winged helix DNA-binding domain	336493	75	10	10	59.9	21764	52029.2	43926.1	49363.2	43040.8	47358	48250.5	49214.4	56468.4	47722.6	46189.7	39069.4	45965.8
Chr1_1019	fatB	Periplasmic binding protein(fatB)	1.57284e+06	105	15	15	59.22	33089	313724	357740	258621	352897	290757	386696	81568.1	83762.6	87205.1	59937	66989.9	57346.9
Chr1_102	-	Outer membrane protein beta-barrel domain	1308536	73	9	6	43.75	25323	154862	146539	143693	217470	212182	203796	224392	227528	205225	189319	177116	216608
Chr1_1020	aldA	Aldehyde dehydrogenase family(aldA)	6567197	228	27	26	66.74	51637	907492	981726	1080276	959034	888407	899878	961555	968953	893304	925516	1018629	818307
Chr1_1021	-	Protein of unknown function (DUF3775)	1240582	62	6	6	43.28	14854	166344	152660	144312	258948	267108	289120	154167	149375	143592	126397	108810	124576
Chr1_1023	MA20_22130	FAD binding domain(MA20_22130)	28689.3	4	1	1	2.5	43946	10033.3	10712.3	8122.42	7424.63	6066.19	7597.2	5374.62	4303.64	5151.64		4776.06	4482.59
Chr1_1025	-	Branched-chain amino acid aminotransferase 4-amino-4-deoxychorismate lyase	2571824	138	15	15	59.51	31474	363019	388232	345143	402617	324221	418441	371289	334118	393007	316965	316609	360039
Chr1_1026	-	EamA-like transporter family	17450.9	2	1	1	6.56	32845		6991.63	1600.75	8448.44	9704.3	9689.78		7155.85	4003.36	9002.45	10621.4	10145
Chr1_1029	purP	Permease family(purP)	124120	31	3	3	9.53	44581	19909.5	17946.8	19671.5	12089.5	12470.3	11930.8	18180.9	21412.1	16782.5	23870.6	21772	26052.6
Chr1_1030	-	MafB19-like deaminase	761695	69	9	9	57.29	22743	110351	88880.3	115500	113709	104817	115595	119729	142924	109718	108312	119388	88221.7
Chr1_1032	ugpC	Part of the ABC transporter complex UgpABCE involved in sn-glycerol-3-phosphate import. Responsible for energy coupling to the transport system(ugpC)	1331947	116	16	16	65.53	38466	198315	185723	212775	193993	157804	217087	192255	155097	161102	191789	199526	190664
Chr1_1033	ugpE	probably responsible for the translocation of the substrate across the membrane(ugpE)	53980.3	7	1	1	5.32	32036	3619.27	4158.15	3098.6	10170.7	10612.7	9200.98	12115.1	10117.3	10753.2	8649.24	8918.57	7550.4
Chr1_1035	ugpB	Bacterial extracellular solute-binding protein(ugpB)	11380294	154	17	17	45.5	47109	2511730	2100714	2700613	2424040	2702452	2703679	572564	656720	678446	501277	449016	585105
Chr1_1036	-	Membrane dipeptidase (Peptidase family M19)	611408	127	14	14	56.36	37946	90837.6	92462.7	86717.2	101275	102096	112178	100211	85188.4	99725	72222	60449.2	65830.3
Chr1_1037	ade	deaminase activity(ade)	66640.9	10	3	3	4.84	64584	8486.86	7607.83	7527.52	7708.1	7145.78	8562.01	11798.2	12384	11942.9	10228.2	11485.2	12272.1
Chr1_1038	-	ATPases associated with a variety of cellular activities	65723	13	3	3	15.97	25597	11602.4	12924	9456.99	11950.7	13383.3	10332.8	11860.8	12290.3	11821.7	9871.31	9493.26	9488.99
Chr1_1042	livJ	Periplasmic binding protein domain(livJ)	850651	130	20	20	63.59	41567	176770	158284	194488	167846	147772	154041	80044.4	75326.3	72725.5	27809.4	32277	25845.6
Chr1_1043	pcaB	Lyase(pcaB)	296755	56	9	9	38.14	38500	38674.9	40773.4	40644.1	43694.5	38372.4	36362.2	43269.4	50895.4	38460.1	36650.5	32996.4	37434
Chr1_1046	pcaC	Carboxymuconolactone decarboxylase family(pcaC)	114183	12	3	3	42.45	15215	11098.3	11999.2	12424	15292.6	12953.2	13703.4	12394.1	11476.4	14183.5	17451.2	17104.8	16771.6
Chr1_1052	pcaR	helix_turn_helix isocitrate lyase regulation(pcaR)	647724	86	12	12	66.41	28399	93479.8	91331.7	104134	90825.8	95808.3	79113.6	98391.6	117921	99939.1	74620.5	85327.2	81116.8
Chr1_1055	pcaF	Belongs to the thiolase family(pcaF)	369865	88	15	15	50	41603	56207.4	57497.3	50469.3	49369.8	49592.4	50745.7	47431.2	54073.8	39855.5	57680.6	60131.9	62018.8
Chr1_1056	-	Amidohydrolase family	1704740	274	30	30	54.78	63123	292663	243824	324589	339718	334163	357559	162762	136429	153888	112969	98349.7	127906
Chr1_1057	-	Sugar-specific transcriptional regulator TrmB	181984	11	2	2	13.38	15749	22941.5	24817	27119	31182.7	36719.3	28808.6	29155	25900.3	29999.2	21001	25107.7	21414.2
Chr1_1058	lys1	Saccharopine dehydrogenase C-terminal domain(lys1)	1323147	125	17	17	53.95	39716	187453	157715	195391	190147	206876	204489	182347	154702	217160	186664	196485	169325
Chr1_1060	-	Ligated ion channel L-glutamate- and glycine-binding site	416020	7	1	1	8.6	10335	58980.3	63469.1	67055.3	66760.1	56622.9	62086.9	54997.4	60399.2	45983.5	74970.2	88029.6	67031.7
Chr1_1061	-	FAD binding domain	87850	27	6	6	15.14	45827	13206.2	10940.7	12050.6	11672.3	11184.7	12736	12631	12150.2	13820.8	14304	12018.7	15130.8
Chr1_1065	-	Unknown	70169.8	22	3	3	70.77	7264	10848.7	10480.4	12209.5	11518.1	10812.3	13727	5808.32	5288.81	6593.82	9206.92	9752.97	9577.7
Chr1_1067	-	-	3395258	60	7	7	52.48	11162	447873	383876	458145	519763	617052	609786	495940	490402	418094	441483	498246	436416
Chr1_1069	-	Diguanylate cyclase, GGDEF domain	323069	48	6	6	35.44	26082	42734.2	44047.3	50178.5	46716.8	53203.4	38793.9	48816.9	47241.1	54451.7	45336.4	36922.3	46881.5
Chr1_1071	dinB	Poorly processive, error-prone DNA polymerase involved in untargeted mutagenesis. Copies undamaged DNA at stalled replication forks, which arise in vivo from mismatched or misaligned primer ends. These misaligned primers can be extended by PolIV. Exhibits no 3'-5' exonuclease (proofreading) activity. May be involved in translesional synthesis, in conjunction with the beta clamp from PolIII(dinB)	363184	52	10	10	31.01	49267	57175	64672.5	56189.9	49981.8	56919.4	53246.9	50907.9	59275.7	44472.8	44583.7	36011.8	48944.9
Chr1_1073	-	Protein of unknown function (DUF3572)	259416	26	3	3	51.58	10360	35084.7	39321.9	39213.3	34755.2	36314.1	32406.1	40600.1	44961.9	32647.7	30249.3	33638.1	24650
Chr1_1074	divK	Essential protein that is involved in the control of cell division, probably through the regulation of ctrA. Its phosphorylation status is regulated by PdhS (By similarity)(divK)	1051106	38	5	5	54.47	13973	170824	148276	149745	123616	123340	147981	163985	174579	131234	122704	114076	135705
Chr1_1075	pleD	diguanylate cyclase(pleD)	284239	61	11	11	32.97	51746	34074.9	33909.5	40255.8	39879.1	44241.1	47774.3	36144.2	34967.7	38855.7	44775.6	44884.5	52700.1
Chr1_1076	rpmG	structural constituent of ribosome(rpmG)	639834	18	2	2	40	6400	97442.8	97775.2	97425.1	114926	105481	112604	101192	112933	107912	75066.5	60958.5	78466.3
Chr1_1080	rnr	3'-5' exoribonuclease that releases 5'-nucleoside monophosphates and is involved in maturation of structured RNAs(rnr)	879455	236	34	34	44.7	86679	123463	108934	105867	131433	138998	107907	123572	128042	118940	117194	100846	111937
Chr1_1081	topA	Releases the supercoiling and torsional tension of DNA, which is introduced during the DNA replication and transcription, by transiently cleaving and rejoining one strand of the DNA duplex. Introduces a single-strand break via transesterification at a target site in duplex DNA. The scissile phosphodiester is attacked by the catalytic tyrosine of the enzyme, resulting in the formation of a DNA-(5'…	947537	351	50	50	61.63	97121	137078	142575	125590	141646	165252	158114	134821	124768	127730	128003	106541	103850
Chr1_1083	dprA	DNA recombination-mediator protein A(dprA)	55804.3	13	2	2	8.65	42223	8053.48	7740.52	7503.87	5209.13	4194.01	6178.4	10860.5	10125.1	10990.1	8246.7	6738.5	7839.16
Chr1_1084	plsY	Catalyzes the transfer of an acyl group from acyl- phosphate (acyl-PO(4)) to glycerol-3-phosphate (G3P) to form lysophosphatidic acid (LPA). This enzyme utilizes acyl-phosphate as fatty acyl donor, but not acyl-CoA or acyl-ACP(plsY)	809447	26	4	4	26.87	20507	109121	107649	99000.1	123408	136665	134157	113300	114183	107716	142562	126645	168711
Chr1_1085	pyrC	Amidohydrolase family(pyrC)	739891	195	25	25	72.43	45715	98213	99571.9	98909.8	106495	102651	96260.1	114384	136716	136492	99859.6	84648.4	84820.4
Chr1_1086	pyrB	aspartate carbamoyltransferase activity(pyrB)	633053	92	12	12	58.07	34802	105250	109589	98882.6	86657.5	96929	99409.1	91911.9	74133.8	88549	84111.2	100686	72146.7
Chr1_1087	aidB	Acyl-CoA dehydrogenase, C-terminal domain(aidB)	1613821	197	27	27	63.84	59222	226406	207398	222368	217019	249991	213108	242958	212722	225760	232226	270353	214470
Chr1_1088	ruvX	Could be a nuclease involved in processing of the 5'-end of pre-16S rRNA(ruvX)	403212	65	8	8	66.67	17526	64585.1	52208.7	77181.6	59968.4	59924.6	66702.5	52201.5	44089.6	55750.1	51865	47580.8	60131.3
Chr1_1089	-	hydrolase activity	650277	74	7	7	49.79	25124	106071	121047	98244.3	132805	107552	121602	67984.9	64018.3	61949.3	66119.8	62733.3	66016.6
Chr1_1090	gatC	Allows the formation of correctly charged Asn-tRNA(Asn) or Gln-tRNA(Gln) through the transamidation of misacylated Asp- tRNA(Asn) or Glu-tRNA(Gln) in organisms which lack either or both of asparaginyl-tRNA or glutaminyl-tRNA synthetases. The reaction takes place in the presence of glutamine and ATP through an activated phospho-Asp-tRNA(Asn) or phospho-Glu-tRNA(Gln)(gatC)	119663	13	2	2	37.89	10317	17320.1	15952	19897	15708.6	15263.7	15202.1	7582.53	8659.73	6981.32	12212.1	11534.1	11229.8
Chr1_1091	gatA	Allows the formation of correctly charged Gln-tRNA(Gln) through the transamidation of misacylated Glu-tRNA(Gln) in organisms which lack glutaminyl-tRNA synthetase. The reaction takes place in the presence of glutamine and ATP through an activated gamma-phospho-Glu-tRNA(Gln)(gatA)	736500	111	14	14	41.99	52489	95591	100203	108598	99535.3	118670	94115.4	114393	109895	132064	112517	90081.4	99585.3
Chr1_1093	parE	Topoisomerase IV is essential for chromosome segregation. It relaxes supercoiled DNA. Performs the decatenation events required during the replication of a circular DNA molecule(parE)	767505	177	23	23	43.63	77208	112991	124476	117950	103491	90202.7	121345	103551	101032	91433.5	106011	91908.6	114441
Chr1_1095	lipB	Catalyzes the transfer of endogenously produced octanoic acid from octanoyl-acyl-carrier-protein onto the lipoyl domains of lipoate-dependent enzymes. Lipoyl-ACP can also act as a substrate although octanoyl-ACP is likely to be the physiological substrate(lipB)	232438	18	3	3	10.44	27678	33133	39738.3	37234	33169.9	39536.3	28368	38300.1	35469.9	42404.3	30553.7	28947.9	26535.7
Chr1_1096	MA20_07275	Photosensitive kinase that is involved in increased bacterial virulence upon exposure to light(MA20_07275)	451418	163	23	23	58.69	54874	64483	66190.3	57132.4	65560.2	56589.6	63004.8	62861	71349.7	69319.2	53224.8	44443.4	57386.7
Chr1_1097	-	BA14K-like protein	31925.9	11	2	2	13.25	18725	4376.58	3751.08	5226.05	4322.05	4371.45	5160.94	5841.75	6811.52	6207.93		6359.18	6011.68
Chr1_1098	-	Bacterial virulence protein (VirJ)	469112	90	13	13	39.57	50518	68594.9	57336.4	68659.9	66909.3	59095.3	61532.7	67581.6	65439.2	62450.2	62736.2	70209.1	60488.9
Chr1_1099	MA20_08250	Uncharacterised conserved protein (DUF2156)(MA20_08250)	602246	103	16	16	25.8	95410	82319.8	77718.4	85347.3	83418.1	76878.7	75496.1	87618.8	72215.1	88749.5	80974.4	71124.1	96376.8
Chr1_11	-	Binding-protein-dependent transport system inner membrane component	87319.9	15	3	3	9.87	35378	10273.3	11386.5	8485.53	9680.75	7974.65	11265	16634.2	13651.5	18341.8	6828.42	6814.12	5856.31
Chr1_1101	glmU	Catalyzes the last two sequential reactions in the de novo biosynthetic pathway for UDP-N-acetylglucosamine (UDP- GlcNAc). The C-terminal domain catalyzes the transfer of acetyl group from acetyl coenzyme A to glucosamine-1-phosphate (GlcN-1-P) to produce N-acetylglucosamine-1-phosphate (GlcNAc-1-P), which is converted into UDP-GlcNAc by the transfer of uridine 5- monophosphate (from uridine 5-tr…	806350	148	17	17	49.34	47905	118781	121819	106726	117888	98103.5	128699	114072	107113	122455	114347	128119	129268
Chr1_1102	glmS	Catalyzes the first step in hexosamine metabolism, converting fructose-6P into glucosamine-6P using glutamine as a nitrogen source(glmS)	834039	204	26	26	58.81	66330	107427	113874	92217.6	115892	112469	125615	122032	100270	118475	117487	110245	131507
Chr1_1103	recG	Critical role in recombination and DNA repair. Helps process Holliday junction intermediates to mature products by catalyzing branch migration. Has a DNA unwinding activity characteristic of a DNA helicase with a 3'- to 5'- polarity. Unwinds branched duplex DNA (Y-DNA)(recG)	894935	226	30	30	53.4	77545	123731	148102	142752	144961	168505	159890	132060	109059	139440	112983	98896.6	120023
Chr1_1104	-	Flavinator of succinate dehydrogenase	231328	17	3	3	54.74	11338	25186.5	25211.9	27485.2	34708.4	36704.5	27799.7	42144.5	49787.7	45537	25614.5	26993	23400.1
Chr1_1105	mfd	Couples transcription and DNA repair by recognizing RNA polymerase (RNAP) stalled at DNA lesions. Mediates ATP-dependent release of RNAP and its truncated transcript from the DNA, and recruitment of nucleotide excision repair machinery to the damaged site(mfd)	961285	357	48	48	57.69	128362	146310	131784	158039	140542	163226	130691	140510	151269	153189	119356	124209	100059
Chr1_1106	fosX	resistance) protein(fosX)	61639.4	24	4	4	37.41	16150	8892.58	7254.21	7723.17	6661.73	7311.28	7315.57	9759.44	9072.05	10772.3	8754.67	7208.61	9465.41
Chr1_1107	dsb	DSBA-like thioredoxin domain(dsb)	1572795	123	13	13	68.3	24864	233517	195845	267838	231778	236986	206350	220552	232927	220956	193489	188492	196673
Chr1_1108	nikA	Bacterial extracellular solute-binding proteins, family 5 Middle(nikA)	4983106	321	40	40	67.64	69515	816605	793964	813589	815008	737395	965559	616520	523612	512350	552798	541741	474778
Chr1_1109	MA20_13025	Invasion associated locus B (IalB) protein(MA20_13025)	5620846	87	11	11	60.98	22062	829868	710759	850059	845984	854384	759257	827455	755348	770094	822032	697290	924784
Chr1_1111	ubiH	FAD binding domain(ubiH)	353709	135	19	19	59.18	45217	53061.5	51145.7	53635.1	55407.6	59560.7	52727.9	52840.1	43579.9	57864.6	41079.8	47323.9	35094.3
Chr1_1118	MA20_34830	ABC transporter substrate-binding protein PnrA-like(MA20_34830)	727304	77	16	16	50.42	39103	162258	168082	155921	177573	151877	210160	21728.6	18009.8	19364.4	34344.6	36109.5	38003
Chr1_1119	rimO	Catalyzes the methylthiolation of an aspartic acid residue of ribosomal protein S12(rimO)	247171	118	20	20	49.43	48774	38953.4	40921.8	40869.4	36578.7	39347.3	32203.7	32882.6	27626	37039	28999.8	30676.5	32481.5
Chr1_1120	bfr	Iron-storage protein, whose ferroxidase center binds Fe(2 ) ions, oxidizes them by dioxygen to Fe(3 ), and participates in the subsequent Fe(3 ) oxide mineral core formation within the central cavity of the protein complex(bfr)	2789079	93	11	11	72.67	18639	324675	361596	304177	411371	340704	331070	485731	438157	473866	335515	295758	395819
Chr1_1122	MA20_03580	Antibiotic biosynthesis monooxygenase(MA20_03580)	913044	28	3	3	46.15	12057	128416	118169	112513	132712	113765	142560	121335	107390	123180	145923	142701	135421
Chr1_1123	rirA	Transcriptional regulator(rirA)	206006	40	5	5	37.91	17087	27029.9	31266.4	26854.4	31109.5	37226.3	31984.3	25661.7	21374.2	25640.9	32692.5	28810.4	30029.8
Chr1_1124	MA20_06000	Aminoacyl-tRNA editing domain(MA20_06000)	25662.4	13	2	2	17.33	16013	5108.55	5590.19	4280.31	3997.25	3465.87	3896.93	3884.46	4133.63	3496.2	5110.34	5120.9	4274.93
Chr1_1132	-	Putative transposase of IS4/5 family (DUF4096)	523037	52	8	0	40.19	23123	81661.2	76720.7	91674.3	81528	82722.9	65299.3	78262.2	63836.5	85655.4	71676.1	61539	80361.9
Chr1_1136	-	Glycosyl hydrolase family 26	40141.7	4	3	3	10.83	35437	18020.8	14776.7	18844.6	4663.02	4292.29	5380.37		5046.01	9866.83		6375.47	3339.19
Chr1_114	-	Converts alpha-N-acetylneuranimic acid (Neu5Ac) to the beta-anomer, accelerating the equilibrium between the alpha- and beta-anomers. Probably facilitates sialidase-negative bacteria to compete sucessfully for limited amounts of extracellular Neu5Ac, which is likely taken up in the beta-anomer. In addition, the rapid removal of sialic acid from solution might be advantageous to the bacterium to d…	110819	29	6	6	19.33	40726	23290.9	25543.4	22471.9	20932.1	21566.1	20804.7	10021	8312.33	11805.6	7548.04	6464.66	7870.6
Chr1_1144	oppA	Bacterial extracellular solute-binding proteins, family 5 Middle(oppA)	6360972	227	23	23	54.48	58621	1364340	1191205	1224853	1613720	1628841	1350090	155518	184563	156086	113886	108607	120989
Chr1_1145	oppA	Bacterial extracellular solute-binding proteins, family 5 Middle(oppA)	6272601	300	32	32	70.1	58900	1315740	1432325	1131507	1338110	1485792	1466407	412468	372580	493813	265320	253987	285171
Chr1_1146	oppB	Binding-protein-dependent transport system inner membrane component(oppB)	442337	47	7	7	17.92	33151	59674.9	68815.1	67529.1	44656.6	45342.4	41947.2	74105.5	69115.5	61279.4	100722	113995	103267
Chr1_1147	oppC	N-terminal TM domain of oligopeptide transport permease C(oppC)	1271792	96	13	13	33.16	41408	146470	127939	127320	178010	172790	204541	210324	244115	223051	193282	167918	204862
Chr1_1148	-	Oligopeptide/dipeptide transporter, C-terminal region	1473015	229	30	29	63.25	59576	220509	245594	237236	226167	249681	250419	219900	215908	230569	203032	210680	190193
Chr1_1149	alkB	2OG-Fe(II) oxygenase superfamily(alkB)	151939	46	6	6	36.32	23431	20776.5	21372.7	24613.4	21016.3	19798.8	22900.7	22637.5	18622.2	21375.1	20280.1	24237	19093
Chr1_115	-	ROK family	125465	44	10	10	32.38	53858	21758.5	17972.2	17913.5	16893.2	18712.1	19999.9	15399.9	12701.2	15428.2	14821.1	14698.5	12227.7
Chr1_1150	-	Sugar (and other) transporter	401608	23	4	4	11.7	46296	73926.7	65971.7	59757.1	71728.2	80740.1	73173.7	47801	55621.7	40703.5	50901	53733.6	45036.3
Chr1_1151	-	Peptidase family S58	339681	48	7	7	30.59	36149	45861.7	47957	47992.8	50472.3	54335.4	58704.1	47448.4	50068.8	56200.9	48025.4	43121.6	55435.6
Chr1_116	-	transcriptional regulator	2287418	143	17	17	71.08	28212	331731	311029	356406	320370	334252	338904	345915	338868	347703	298746	276721	241496
Chr1_117	appA	ABC transporter(appA)	4779919	219	24	24	59.2	57392	829192	687015	880742	814526	786021	849777	489319	484782	498910	447830	429783	529994
Chr1_118	-	Probably part of an ABC transporter complex that could be involved in peptide import. Probably responsible for the translocation of the substrate across the membrane (By similarity)	34393	19	5	5	22.57	34426	5366	6202.13	6401.58	5732.76	5238.87	6737.96	4261	3945.48	4341.96	2955.93	2566.69	2482.43
Chr1_119	appC	ABC transporter (Permease)(appC)	61881.4	7	1	1	3.45	31145	7076.61	8082.24	7973.08	8853.12	9049.02	7497.29	10918.2	12513.3	9964.7	10353.6	10224	10700.9
Chr1_120	dapAch1	Belongs to the DapA family(dapAch1)	952542	101	13	13	60	34554	134987	151593	114895	146470	135066	137765	140062	122825	114251	124259	102587	116652
Chr1_121	appD	Probably part of an ABC transporter complex that could be involved in peptide import. Probably responsible for energy coupling to the transport system (By similarity)(appD)	172436	27	6	6	27.22	36730	30893.9	26124.4	36803.9	26315.3	28137.4	29959.1	25015.8	28917.1	26768.6	15025.4	12374	13893.9
Chr1_122	appF	Probably part of an ABC transporter complex that could be involved in peptide import. Probably responsible for energy coupling to the transport system (By similarity)(appF)	422540	57	11	11	51.1	35201	66319.6	66139.5	68503.1	57072.7	68070.9	59489.2	53227.1	48269.9	45056.5	56760.3	55126.6	63451.1
Chr1_125	-	Alcohol dehydrogenase GroES-like domain	992539	122	15	15	50.4	39568	127514	143129	109750	143150	132981	147071	134372	126429	109173	133350	111392	117998
Chr1_127	-	Aldehyde dehydrogenase family	333480	113	16	16	49.48	51017	53681.4	56933.5	62659.2	50370.1	53763.7	47624.3	46705.5	54130.2	46224.2	41640.9	42398	34333.2
Chr1_128	-	GMC oxidoreductase	226507	41	7	7	17.83	59614	27784.3	31381.4	25689.2	26544.2	31637.9	22382.7	30564.3	29341.9	28769.2	31679.3	29499.1	34466.7
Chr1_129	-	shikimate dehydrogenase	322466	47	7	7	40.07	28544	50742.3	57375.5	57746.8	41519.2	47290.1	38288.2	39359.9	43957.4	45277.3	44278.7	46109.9	35924.3
Chr1_130	-	KR domain	363113	90	13	13	57.74	28051	51191.8	59091.9	47304.3	52100.6	60178.2	60201.1	50851.4	52607.8	60003.8	48118.4	39783.6	50622.8
Chr1_131	-	ABC transporter	426442	88	10	10	58.97	25644	61939.9	50899.6	62970.2	60088.4	49487	69742.6	60867.9	63209.9	68169.2	59973.9	55873.1	54535.6
Chr1_132	-	Branched-chain amino acid ATP-binding cassette transporter	436543	99	15	15	20.18	96977	60977.3	50370.5	53858.9	65509.9	65483.5	57961.6	59051.6	68265.6	70329.9	66741.5	76282.8	74133.5
Chr1_133	-	PFAM Extracellular ligand-binding receptor	71976	16	4	4	14.14	42457	16484.3	15469.9	13468.2	22858.1	20364	26432.1		4952.86	6691.55		8563.44	7286.24
Chr1_134	MA20_18095	Zinc-binding dehydrogenase(MA20_18095)	474292	59	8	8	41.39	31628	71554.2	72473.6	80958.7	70467.6	76131.4	58396.7	63051.6	65409.3	73483.5	64904.7	69702.7	69608.7
Chr1_136	-	FCD	222426	59	8	8	40.89	24929	34284.2	37134.3	35078.2	32494.8	29834.5	35867	30835.5	30647.1	26861.6	24731.8	25879.8	24791.7
Chr1_137	-	Cytochrome P450	134625	7	1	1	3.88	43411	14138.6	13278.1	15281.1	16887.9	18958.3	17105.7	20206.4	17965	23184.4	24825	26116.2	20758.4
Chr1_139	ackA	Acetokinase family(ackA)	568991	135	21	21	72.32	43362	84106.7	89483.9	91449.4	83803.5	68627	85571.1	80162.8	79501.6	75655.4	80193.3	85468.5	76781
Chr1_14	-	BadF/BadG/BcrA/BcrD ATPase family	1629053	106	10	10	67.12	30685	270331	294098	239503	265060	233408	296262	217498	211531	214471	193611	201976	232277
Chr1_140	xfp	D-xylulose 5-phosphate/D-fructose 6-phosphate phosphoketolase(xfp)	2782658	314	37	37	57.95	89527	410359	383921	416894	384037	456966	317023	410480	412352	422602	436068	352840	517537
Chr1_141	-	4Fe-4S binding domain	79431.8	8	3	3	7.55	52846	9918.62	9779.14	10609.8	17567.5	17124.3	17437.3	11844.8	12298.3	12387.8	23395.9	21752.1	25049.7
Chr1_142	-	high-affinity Fe2 Pb2 permease	100364	7	2	2	12.23	30364	7454.78	7045.34	8401.79	21342.3	24905	21673		8313.14	2366.93	19927.8	17906.7	17243.9
Chr1_144	-	Involved in high-affinity Fe2 transport	4321854	75	7	7	53.85	19894	681242	628013	545230	856838	966130	747867	520736	496840	446526	437231	379363	491224
Chr1_145	guaA	Catalyzes the synthesis of GMP from XMP(guaA)	3152905	207	25	25	56.54	57169	466814	421273	424495	440762	518385	466502	454942	447197	457511	463482	376351	471967
Chr1_146	pfs	Enables the cleavage of the glycosidic bond in both 5'-methylthioadenosine and S-adenosylhomocysteine(pfs)	1043065	87	9	9	62.86	22123	139860	125668	157820	163242	133616	158164	149232	166601	159018	129542	149619	140398
Chr1_147	-	Thioesterase superfamily	2014700	65	7	7	39.79	21031	305828	258194	277519	271007	294115	272708	277928	244551	254566	323994	272978	345124
Chr1_15	-	UTRA	522733	108	15	15	68.09	27997	77307.4	76372.6	83850.2	71805.9	73018.1	59793.7	78046.7	63124.2	89501.1	78554.1	80158	93950.8
Chr1_152	katA	Catalase(katA)	38398630	331	38	38	81.16	56446	5539350	5435211	5421112	5688930	5836750	6722042	5388570	4819689	4709928	5371030	5351545	5264918
Chr1_153	oxyR	LysR substrate binding domain(oxyR)	328017	56	10	10	47.32	35359	53647.8	52264.8	55039.9	54356.7	56650.2	59422.5	42526.5	46408.1	47244.2	33509.1	32239.8	33279.7
Chr1_155	guaB	Catalyzes the conversion of inosine 5'-phosphate (IMP) to xanthosine 5'-phosphate (XMP), the first committed and rate- limiting step in the de novo synthesis of guanine nucleotides, and therefore plays an important role in the regulation of cell growth(guaB)	2751714	238	25	25	64.39	52338	415095	389135	353969	428642	343074	511267	402778	419956	390096	401319	405331	354445
Chr1_156	-	Voltage gated chloride channel	645777	34	6	6	17.07	47497	92899.4	90622.1	107887	94991	106914	88841.7	107572	109078	87163.5	97899.6	115669	79646.2
Chr1_157	-	Peptidase family S58	202036	43	10	10	46.74	37404	12171.8	11499.8	10600.2	71573.6	72310.1	58127.5	17518.7	18242.1	17111.1	24505.6	22936.6	23437.1
Chr1_158	-	Phosphoglucomutase/phosphomannomutase, alpha/beta/alpha domain III	1469731	157	21	21	52.2	50612	213154	224504	223559	208605	237110	244320	199152	160745	208734	192258	209351	214846
Chr1_159	manC	Mannose-6-phosphate isomerase(manC)	445646	122	16	16	43.95	51713	67486.5	77154.4	74933.5	67637.3	58291.6	76567.2	66267.1	69513.3	59118.7	47526.8	43618	43472
Chr1_16	-	Membrane bound YbgT-like protein	1019000	9	1	1	29.41	5876	149117	173760	136338	132274	138140	123782	140417	167053	153559	151042	154375	162066
Chr1_161	-	Putative diguanylate phosphodiesterase	1205235	38	9	8	21.51	58143	143183	115766	117276	147842	130089	123437	155845	154567	141871	155091	153601	124725
Chr1_163	hdeA	Required for optimal acid stress protection. Exhibits a chaperone-like activity only at low pH by suppressing non- specifically the aggregation of denaturated periplasmic proteins(hdeA)	1611221	46	6	6	49.12	12332	250099	207980	215659	306454	354657	265602	190396	192761	153100	112703	108736	98032.2
Chr1_166	-	Amino acid permease	85595.1	10	2	2	4.9	55252	12498.4	11393.8	10483.5	12677.1	12851.9	12490.4	11751.7	13480.5	10258.5	17409	18766.3	14950.9
Chr1_169	-	Protein of unknown function (DUF1269)	149532	27	3	3	24.86	18517	25169.3	26792.8	29754.6	25279.5	22072.7	22455.9	20768.1	19313.3	21819.8	15639.3	15279.2	17728.9
Chr1_17	cydB	Cytochrome bd terminal oxidase subunit II(cydB)	258380	27	3	3	8.59	42035	27174.9	26084.7	25916.2	34402.3	33054.4	34144.1	45857	47221.3	52202.4	46782.1	39861.6	52246.4
Chr1_171	-	AcrB/AcrD/AcrF family	43443.8	29	7	7	7.64	114852	6349.92	7334.99	7242.35	5780.15	6613.74	5480.61	6546.03	5686.02	6530.41	6050.49	4908.18	4902.05
Chr1_172	-	-	78798.9	12	3	3	25.9	17923	16759.6	20039.1	17744.2	13814.8	11054.1	12822.5	6304.93	5184.21	7198.47	7382.11	8462.8	7342.63
Chr1_179	MA20_01570	Bacterial extracellular solute-binding protein(MA20_01570)	923554	83	14	7	62.07	38339	190811	193515	155360	197673	211540	213673	56134.2	49823.4	61856.5	37161.8	39698.5	42358.2
Chr1_18	cydA	Cytochrome bd terminal oxidase subunit I(cydA)	952798	107	13	13	36.53	58327	126785	126320	142758	128959	124241	121065	133547	117784	133283	164958	165122	149615
Chr1_180	MA20_41375	Domain of unknown function (DUF3597)(MA20_41375)	1486552	46	4	0	39.23	13314	215659	247162	179889	226865	217538	206255	210156	232181	244197	214647	172866	199553
Chr1_182	minE	Prevents the cell division inhibition by proteins MinC and MinD at internal division sites while permitting inhibition at polar sites. This ensures cell division at the proper site by restricting the formation of a division septum at the midpoint of the long axis of the cell(minE)	29932.7	11	3	0	45.56	10089	4350.53	4161.83	3555.4	2548.23	2977.61	2675.82	4925.43	5443.36	4815.74	5426.84	6313.62	4457.14
Chr1_184	minC	Cell division inhibitor that blocks the formation of polar Z ring septums. Rapidly oscillates between the poles of the cell to destabilize FtsZ filaments that have formed before they mature into polar Z rings. Prevents FtsZ polymerization(minC)	407625	47	7	0	36.29	26589	61427.8	71718.1	49208.3	45272.7	51348	50364.4	63226	58991.3	67210.8	60585.2	60516.6	51095.5
Chr1_19	cydC	ATPases associated with a variety of cellular activities(cydC)	13352.4	3	2	2	7.01	57952		3991.86	5424.42		2680.03	1577.75		1814.03	2407.88	5539.27	4459.25	5931.44
Chr1_191	thuB	Oxidoreductase family, C-terminal alpha/beta domain(thuB)	597654	132	15	3	61.78	38192	91015.4	98877.8	91545.2	83614.8	77289.6	69525.2	86072	80372.8	72310.7	85070.9	85949.2	83360
Chr1_192	thuA	Trehalose utilisation(thuA)	2958872	124	13	2	47.51	29508	564623	454115	531533	425775	341289	510417	376254	323525	319299	370486	365914	399869
Chr1_193	thuK	TOBE domain(thuK)	175562	27	5	0	20.42	36822	24453.9	29325.5	27191.9	26522.5	26449.6	28920.7	24085.6	27354.2	24798.8	21222.8	17673.4	22110.9
Chr1_2	-	Unknown	314110	21	3	3	44.07	6876	44891.7	37244.7	46400.9	61397.3	72320.9	65763.1	34014.8	35642.1	33000.6	26427.8	21710.3	30640.5
Chr1_201	minD	Cellulose biosynthesis protein BcsQ(minD)	68895	26	6	4	28.41	29383	9252.17	10541.8	10729.3	9086.11	8140.51	9674.95	9414.79	9741.16	9310.59	7773.7	7733.84	7978.24
Chr1_21	-	Belongs to the GbsR family	5527246	84	11	11	61.86	22412	842914	1001969	1006764	755117	784121	830567	787608	691083	780454	784729	693435	670419
Chr1_218	thuE	Bacterial extracellular solute-binding protein(thuE)	1305947	91	15	13	52.26	45681	286515	264469	243527	328413	307012	373287	40650.9	45359	40702.8	27286	23434.1	28021.4
Chr1_219	thuR	helix_turn _helix lactose operon repressor(thuR)	202483	49	7	7	32.54	37419	32389.8	32552.1	38669.8	29379.9	27036.6	25821.5	32315.5	36482.7	28643.6	29324.1	23739.1	27614.5
Chr1_22	phaG	Na+/H+ antiporter subunit(phaG)	100418	7	1	1	10	13093	12792.2	12859.2	10558.6	19471.1	22028.9	20083.7	13512.4	16150.4	13810.4	17300.2	16776	17329
Chr1_220	ftrB	Cyclic nucleotide-monophosphate binding domain(ftrB)	1148336	81	7	7	38.98	26101	160649	164528	181484	170644	155091	203115	162127	174862	186305	171892	178438	197182
Chr1_221	MA20_17060	Major Facilitator Superfamily(MA20_17060)	1268204	114	15	15	21.87	103614	178365	167875	197799	150020	178469	172032	222910	248872	222826	209800	195681	207611
Chr1_222	narZ	Molybdopterin oxidoreductase(narZ)	3174130	582	67	67	68.13	134882	455556	532431	483493	448167	390295	459075	478746	559566	384004	424038	410926	409215
Chr1_223	-	Respiratory nitrate reductase beta C-terminal	2695878	226	29	29	65.04	58179	384656	336320	335834	387495	327653	442992	420460	384127	375587	401399	405411	342552
Chr1_224	narJ	Nitrate reductase delta subunit(narJ)	11260.1	2	1	1	7.23	26527		2861.4	4717.57	7333.39	7629.14	8000.59	3926.71	3238.51	4280.06		5552.81	7748.14
Chr1_225	narI	Nitrate reductase gamma subunit(narI)	769179	48	5	5	15.77	27040	106848	124945	93684.8	106550	102704	112670	129901	143676	142978	121488	103639	100475
Chr1_236	-	NMT1-like family	194557	66	13	13	50.29	36849	39829.2	43393.6	37971.4	36809.8	40374.2	36910.8	11316	9443.1	9628.95	11261	10907.1	10247.6
Chr1_239	-	helix_turn_helix, cAMP Regulatory protein	186538	32	6	6	31.47	25737	22787.8	18838.4	24790.7	38948.4	41020.7	35831.8	20506.3	16960.3	20836	23184.9	19560.7	22106.5
Chr1_24	phaE	Na+/H+ ion antiporter subunit(phaE)	635926	58	6	6	45.03	19377	68424	55445.7	55335.2	84335.2	98005.4	88278.3	106931	116793	104502	104348	86237.6	85921.7
Chr1_25	phaD	Proton-conducting membrane transporter(phaD)	842197	31	4	4	10.52	57119	116382	131928	106580	103484	89929.2	121477	147339	152785	148472	130524	131467	143661
Chr1_250	-	Transcriptional regulator	553578	47	7	7	43.43	19351	74128.9	68418.5	68501.9	98170.2	115589	92857.8	81761.3	84385.2	82379.6	73825.3	76920.6	67009.6
Chr1_251	-	RES	527797	61	9	9	48.42	24585	76115.1	80433	82278.8	68496.3	76761.1	58117.5	74246.8	67410.2	67129.4	72100.7	68895.3	82033.5
Chr1_252	rtlK	FGGY family of carbohydrate kinases, C-terminal domain(rtlK)	311724	78	13	13	38.01	56255	42090.1	38284	37661.1	44519.8	48275.5	37774.8	45014.7	52455.7	48206.8	46280.3	52829	53632.4
Chr1_253	rbtD	KR domain(rbtD)	590650	89	11	11	61.98	25972	89420.5	71822.2	73296.3	105016	112948	93838.9	81617.8	65467.2	91789.4	80921.9	71806.4	83502.9
Chr1_256	-	Periplasmic binding proteins and sugar binding domain of LacI family	4985469	198	20	20	69.14	36626	721417	773484	633246	687988	694542	768197	703980	633876	623174	723622	664136	840350
Chr1_257	rbtR	helix_turn _helix lactose operon repressor(rbtR)	132998	61	8	8	34.19	38633	22381.8	23728	26488.7	20175.1	23951.7	16518.3	16379.6	15710	16707.5	16069.9	19195.2	14278.8
Chr1_258	nnrR	helix_turn_helix, cAMP Regulatory protein(nnrR)	445197	55	8	8	36.36	26106	68192.9	78675.8	58159.2	69675.4	82787.7	58444	61889.4	62274.1	57879.6	63743.3	65354.1	75684.6
Chr1_261	MA20_01935	Thioesterase domain(MA20_01935)	309597	34	5	5	30.43	22367	39106.1	32612.7	38554.5	50561.4	53555.8	56132.9	53988.2	57521.1	47214.6	44071.3	37006.7	50858.8
Chr1_262	-	NnrU protein	665271	26	4	4	27.84	22473	134013	153870	157520	105526	111998	101535	84543.1	79651	77871.6	73875.3	74846.1	76043.9
Chr1_263	-	Alpha beta hydrolase	630599	59	9	9	28.39	44734	86849.7	73271.6	74401.6	93171	97414.3	79165.5	79841.2	88591.5	78985.4	86194.4	103374	90770.7
Chr1_265	-	Uncharacterized conserved protein (DUF2249)	225281	14	2	2	18.29	19334	31639.5	29420.6	25784.8	35792.4	28656	38602.8	21864.4	26069.8	20601.2	22205.7	23794.1	22277.6
Chr1_27	phaA	Domain related to MnhB subunit of Na+/H+ antiporter(phaA)	414241	102	14	14	15.74	105769	58364.4	66660.9	58178.9	60849.5	52980.6	71855.1	64059.6	65329.5	52132.1	63087	60896.9	66199.9
Chr1_276	-	polysaccharide biosynthetic process	34118.4	9	3	3	8.29	46498	2150.06	1958.27	2145.49	3918.39	3561.55	3449.21	9083.79	10223.6	9523.13	9240.96	8308.8	7417.63
Chr1_277	-	Malate/L-lactate dehydrogenase	1033350	124	14	14	59.13	36602	156485	149882	146121	144191	164473	123568	145724	154404	153047	143740	138510	151885
Chr1_278	-	Dihydrodipicolinate synthetase family	662138	77	12	12	49.06	34479	97766.5	115160	82780.7	91454	83187.6	73614.5	100984	115629	106696	85459.6	72136.5	68533.9
Chr1_279	-	FCD	395424	64	9	9	45.06	26734	52358.9	43096.5	46398.8	56303.2	53376.7	49275.5	57252.5	61988.6	55508.7	62701.7	75023.4	70688.2
Chr1_286	qseB	COG0745 Response regulators consisting of a CheY-like receiver domain and a winged-helix DNA-binding domain(qseB)	84107.9	25	5	5	36	24935	12105.9	11372.6	14362.2	13931.5	11935.6	15865.4	7292.64	7572.31	6490.41	11501.1	11732.3	12219.9
Chr1_287	qseC	Histidine kinase(qseC)	134041	32	7	7	20.58	48841	23984.5	19605.4	19421	22933.4	21230.5	19131.6	11859.4	13064.7	10410.2	15065.6	12965.3	13189.2
Chr1_288	-	intracellular protease amidase	56823.4	15	3	3	13.19	25723	6747.07	7182.84	6742.99	6652.66	7655.62	7780.49	9081.87	7516.19	7904.23	5466.98	4583.78	5760.64
Chr1_289	-	helix_turn_helix, mercury resistance	529597	34	5	5	42.86	17319	75658.3	87965	80891.6	72011.7	62322.1	68396	76497	90790.6	71567.5	69109.5	80071	70001.6
Chr1_291	-	CoA-transferase family III	469629	103	14	14	51.82	44801	77900.5	74879.5	92177.2	71570.5	59905.2	69633.2	54573	63828.2	54165.1	58704.7	66629	52914
Chr1_292	-	3-hydroxyacyl-CoA dehydrogenase, C-terminal domain	86655.7	9	3	3	11.24	56075	4064.62	3407.68	3747.18		3476.44	3001.31	21625.9	23806.3	20883	46206.4	37683	40333.1
Chr1_293	-	Enoyl-CoA hydratase/isomerase	552407	100	13	12	63.6	27860	76716.9	89226.9	81562.3	75949.4	65352.8	90715.3	79586.2	83078.5	80664.8	88862.7	77463.6	84512.2
Chr1_294	MA20_18590	transcriptional regulator(MA20_18590)	250666	87	13	13	56.7	29062	35438.2	37453	29807.5	33701.7	33585.9	33895.8	36628.3	39076	40039	38781.5	35203.1	43847.1
Chr1_298	mutL	This protein is involved in the repair of mismatches in DNA. It is required for dam-dependent methyl-directed DNA mismatch repair. May act as a molecular matchmaker , a protein that promotes the formation of a stable complex between two or more DNA-binding proteins in an ATP-dependent manner without itself being part of a final effector complex(mutL)	884018	295	37	37	73.84	66794	125258	101453	109485	133998	125555	123174	124040	145205	127928	125783	146912	125212
Chr1_299	MA20_05765	Uncharacterized protein conserved in bacteria (DUF2093)(MA20_05765)	572464	41	5	5	75.64	8923	88255.2	80553.7	70722.3	84972.6	97759.1	92388.8	70948.3	78030.9	80146.3	75946.4	64323.4	84797.1
Chr1_3	surF	SURF1 family(surF)	185164	22	5	5	23.72	28080	31986.6	37887.7	37557.3	28646.3	33771.2	27660.9	19688.9	23582.6	18381.7	19075.2	15519.3	15558.8
Chr1_30	-	Nitroreductase family	3125821	85	10	10	54.77	22256	412920	370523	481741	459411	423696	523081	462588	471233	438643	534133	634033	556339
Chr1_300	lpxK	Transfers the gamma-phosphate of ATP to the 4'-position of a tetraacyldisaccharide 1-phosphate intermediate (termed DS-1- P) to form tetraacyldisaccharide 1,4'-bis-phosphate (lipid IVA)(lpxK)	533194	122	17	17	52.2	36724	73476.8	83479.9	74229.1	82453	76949.3	86963.8	83173.5	75125	91041.7	73575.3	78119	65108
Chr1_301	kdtA	3-Deoxy-D-manno-octulosonic-acid transferase (kdotransferase)(kdtA)	1145160	152	16	16	48.43	48919	168346	156536	197633	174953	188974	181813	167817	190591	184177	138820	133270	147613
Chr1_302	MA20_05800	Domain of unknown function (DUF374)(MA20_05800)	829073	54	8	8	30.77	27199	123881	141567	136678	131854	138992	149449	116732	100391	105472	118058	117569	123572
Chr1_303	MA20_05805	Domain of unknown function (DUF4170)(MA20_05805)	1366095	67	7	7	80.72	9558	202844	170005	163682	220949	239578	253787	210393	206718	187808	183280	174684	209705
Chr1_304	suhB2	Inositol monophosphatase family(suhB2)	198104	47	8	8	34.2	29082	26659.9	31935.4	22415.8	28619.9	24403.5	32427.9	26462.8	26002.4	27675.2	27497.6	27971.3	31962.3
Chr1_305	pmbA	Putative modulator of DNA gyrase(pmbA)	409388	138	18	18	62.42	46828	60712.9	50762.6	61472.2	59523.9	67520.8	54801.3	59860.3	51271.9	63092.3	59421.6	61915.7	59582
Chr1_307	-	Patatin-like phospholipase	294357	57	11	11	44.03	31839	35868.4	38969	35991.3	41312.1	43045.9	40712.1	48099.1	44014.4	46817.4	47862.7	42335.7	44396
Chr1_308	MA20_05660	Insulinase (Peptidase family M16)(MA20_05660)	106863	25	5	5	15.86	48960	19466.1	21848	22714.1	22659.2	25336.6	23081.8	9826.53	7993.3	10719.6	5616.1	5420.75	4554.8
Chr1_31	mogA	Probable molybdopterin binding domain(mogA)	1448112	90	10	10	66.28	18384	209465	247912	205845	213068	175117	249540	202875	219115	174197	194362	229210	230545
Chr1_310	rsmD	Conserved hypothetical protein 95(rsmD)	341414	56	8	8	59.36	20441	48786.2	44644.6	49991.1	61084.4	60877.4	71697.7	46195.6	41084.1	54406.9	40215.7	35352.3	34215.7
Chr1_311	rluB	S4 RNA-binding domain(rluB)	2157229	133	18	18	34.94	63999	295003	297984	305832	281988	294825	329377	329058	315449	282936	318640	351893	331384
Chr1_312	tadA	Catalyzes the deamination of adenosine to inosine at the wobble position 34 of tRNA(Arg2)(tadA)	148142	13	2	2	16.56	17241	18602.1	19464.4	21693.7	21845.9	18012.1	17890.1	26910.4	27936.8	30527	27585	32278.3	24528.9
Chr1_313	-	Prokaryotic cytochrome b561	927313	28	3	3	14.52	20648	87672.6	100066	81448	128634	129745	145963	159363	165454	174963	166021	137852	191224
Chr1_314	-	-	1021781	57	9	9	49.78	24356	166063	140013	146957	196193	216456	217431	143894	125206	142413	103969	123217	118016
Chr1_315	ileS	amino acids such as valine, to avoid such errors it has two additional distinct tRNA(Ile)-dependent editing activities. One activity is designated as 'pretransfer' editing and involves the hydrolysis of activated Val-AMP. The other activity is designated 'posttransfer' editing and involves deacylation of mischarged Val-tRNA(Ile)(ileS)	962988	398	53	53	60.49	110100	141133	147892	127504	135371	119178	129451	137273	133376	113482	134251	159332	143582
Chr1_316	ribF	Riboflavin kinase(ribF)	1846936	134	17	17	71.73	36333	240367	228144	218911	258625	309470	222033	287015	281448	283057	271063	226157	281260
Chr1_317	MA20_05625	Haloacid dehalogenase-like hydrolase(MA20_05625)	534661	68	10	10	47.52	30741	86937.4	98928.1	85507.1	73620.3	79621.5	88110.6	77658.6	62953.9	71555.1	76640.6	71397	85066.8
Chr1_318	groS	Binds to Cpn60 in the presence of Mg-ATP and suppresses the ATPase activity of the latter(groS)	16979700	79	8	8	65.31	10393	2401790	2473505	2392747	2275050	2172500	2403016	2397630	2119849	2756078	2568780	2626053	2220152
Chr1_319	groL	Prevents misfolding and promotes the refolding and proper assembly of unfolded polypeptides generated under stress conditions(groL)	21718530	528	46	46	78.57	57515	2815920	2842644	3124484	2936890	3106253	3492582	3275850	3376396	3599078	3563670	3906187	4227027
Chr1_320	-	-	334233	48	6	6	46.43	9912	50922.1	50298.8	58725.2	48113.4	39524.9	55016	48308.2	41833.8	53132.4	41099.8	37125.9	33897.2
Chr1_321	fumC	Involved in the TCA cycle. Catalyzes the stereospecific interconversion of fumarate to L-malate(fumC)	700757	146	17	17	56.8	49624	90398.6	83589.4	95775.5	102652	84614.5	117902	123191	139268	145855	104580	87841.5	91951.7
Chr1_324	hisG	Catalyzes the condensation of ATP and 5-phosphoribose 1- diphosphate to form N'-(5'-phosphoribosyl)-ATP (PR-ATP). Has a crucial role in the pathway because the rate of histidine biosynthesis seems to be controlled primarily by regulation of HisG enzymatic activity(hisG)	589228	86	12	12	46.32	25482	80448.6	79554.3	94814	82821.7	68303.5	90140.8	92782.4	78171.2	103539	88553.8	75212.1	91378.1
Chr1_325	hisZ	Required for the first step of histidine biosynthesis. May allow the feedback regulation of ATP phosphoribosyltransferase activity by histidine(hisZ)	1198583	170	25	25	81.65	40659	168633	145109	171360	172149	196932	148235	182169	217871	157260	177376	207560	174325
Chr1_326	hisS	Anticodon binding domain(hisS)	1140000	194	25	25	58.96	55209	161406	132533	185965	155594	140512	182415	171535	146676	170586	173248	200823	155330
Chr1_330	dkgA	Aldo/keto reductase family(dkgA)	3978333	151	15	15	60	30641	592268	637432	518785	591161	699648	690633	539692	522776	577278	574497	647510	545201
Chr1_333	glcE	FAD linked oxidases, C-terminal domain(glcE)	345039	81	11	11	34.88	44044	50824.8	44352.8	45429.6	52204.4	60061.4	47140.5	52178.9	51556.1	54465.5	42840.3	45860	50945.9
Chr1_334	glcD	FAD linked oxidases, C-terminal domain(glcD)	253797	57	9	9	22.29	53781	32053.2	35976	33854.5	35517.5	35913.4	38967.1	33771.6	39327.4	33873.8	38985	45724.2	36798.6
Chr1_335	ttdR	LysR substrate binding domain(ttdR)	562216	97	13	13	54.9	33614	72628	73947.9	80743	77774.6	91456.1	89102.8	82861.8	68429.3	71408.9	76035.6	71231.8	87663.6
Chr1_336	pdhR	FCD(pdhR)	262971	102	15	15	64.44	30238	35267.2	28445.9	38980.4	34125.4	32645.9	33098	39989.9	38941	39312.9	34796.8	29458	31202.1
Chr1_339	cycA	Cytochrome c(cycA)	32673.3	9	3	3	33.59	14269	5711.92	6320.52	6628.01	3714.24	3049.33	3738.66		4543.94	7241.54	7284.86	6771.19	6151.47
Chr1_347	-	HpcH/HpaI aldolase/citrate lyase family	497532	98	11	11	48.91	29008	69659.8	63443.7	70425.9	65280.1	69325.3	68997.4	74342.8	70999.1	61186.1	74699.2	64432.9	67504.2
Chr1_348	MA20_04520	N-terminal half of MaoC dehydratase(MA20_04520)	5749335	100	12	12	53.6	30988	906148	735755	827411	840773	933721	710085	823716	876630	700469	873070	962145	838109
Chr1_349	-	CoA-transferase family III	1298329	149	18	18	62.47	43553	181835	181881	196117	187474	224921	173318	206213	201256	168386	176982	142820	204874
Chr1_350	MA20_06395	LysR substrate binding domain(MA20_06395)	452516	79	10	10	43.2	32416	61643.2	53333.6	71917.7	63573.6	53145.7	62410.4	67358.8	69768.8	72888.3	57103.1	53960.3	50774.2
Chr1_351	-	Uncharacterized protein conserved in bacteria (DUF2195)	356730	26	4	4	32.61	14777	49143.3	55090.4	42229.1	50899.4	46073.4	54414	51090.5	41480.8	55351.3	46316.6	38962.9	38015.6
Chr1_352	-	Unknown	104425	28	5	5	46.09	14391	17678	18258	21061.8	13809.6	12971.4	15047	8819.24	8066.52	8519.14	12236	9985.98	10516.3
Chr1_36	bioA	Aminotransferase class-III(bioA)	90696.3	27	4	4	18.16	46335	11871.6	10187.5	14175.3	7687.9	7935.73	7760.03	12240.6	13251.1	11049.3	18998.4	15295.4	15398.4
Chr1_363	MA20_16450	NAD-binding of NADP-dependent 3-hydroxyisobutyrate dehydrogenase(MA20_16450)	687974	101	12	12	60	30701	87885.3	103457	94695.9	92654.7	108000	80144.8	92433.7	81662.5	83405.1	99812.8	117740	99061.2
Chr1_364	-	Putative nucleotide-binding of sugar-metabolising enzyme	1009182	105	14	14	45.75	44672	152626	151288	161181	145736	129665	137030	150956	164471	165899	142625	157575	156877
Chr1_365	MA20_16445	Xylose isomerase-like TIM barrel(MA20_16445)	1333054	102	12	12	71.65	29404	184865	198993	148884	214413	191553	233861	185757	197609	198564	168007	175022	135745
Chr1_366	-	COG1349 Transcriptional regulators of sugar metabolism	227307	82	13	13	64.26	28217	28761.2	29597	26624.5	35395.6	38482.8	41306.3	27748.3	25999.9	24396.5	29830.3	30986.3	25130.2
Chr1_367	-	GDP-mannose 4,6 dehydratase	1436724	148	18	18	73.52	33925	220780	217454	210935	211326	227166	210595	189224	211459	213261	177296	171581	212244
Chr1_368	-	Class II Aldolase and Adducin N-terminal domain	786991	53	7	7	40.48	22880	140263	139294	155782	121912	97973	128420	89795.2	95274.6	74980.9	106876	108430	112865
Chr1_369	-	Major Facilitator Superfamily	305318	11	1	1	1.62	47451	36212	38322.6	33272.8	39051.6	44681.2	46519.9	56646.2	63582.9	47231.1	60380.9	56628	53108.2
Chr1_370	-	Transposase	93245.4	25	3	3	28.28	16537	16483.3	17915.1	15791.9	15345.3	15544.1	15118	10592	10244	8959.35	13279.1	13578.5	11397.1
Chr1_371	-	AraC-binding-like domain	177321	44	7	7	25.44	37909	24232	25197.1	22977.8	29453	27869.9	27977.8	22952	20706.4	23015.9	23113.7	20525.4	23942.4
Chr1_372	-	COG1807 4-amino-4-deoxy-L-arabinose transferase and related glycosyltransferases of PMT family	226647	7	1	1	3.62	45470	25393.3	25315.1	22314.8	21685.6	20096	23071.1	39864.2	47603.8	42589.6	31200.8	33741.2	25571.1
Chr1_373	-	polysaccharide catabolic process	81333.8	5	2	2	7.23	26921	17165.8	18907.1	15690.8	2522.66	2489.4	2970.86	22803.4	20720.4	25696.4		1695.4	5751.55
Chr1_374	-	Glycosyltransferase like family 2	163658	19	4	4	17.79	35785	18895.3	17147.2	21765	19119.2	22732.4	21794.1	23868.2	25058	25267.7	30643.4	26212.1	32703.2
Chr1_376	-	phosphoesterase, PA-phosphatase related	548955	83	9	9	35.69	35916	65806.2	71127.9	69402.4	88355.7	102885	71930.9	81034.7	72407	95904.7	87395.6	89064.2	81228
Chr1_38	metAA	Transfers an acetyl group from acetyl-CoA to L- homoserine, forming acetyl-L-homoserine(metAA)	514326	55	10	10	39.22	35245	76304.4	74780.6	89966	87018.9	102221	82422.1	61846.1	73917.4	63408.2	59042.5	50063.9	49389.5
Chr1_390	vjbR	Autoinducer binding domain(vjbR)	7773635	167	17	17	71.81	28625	1256180	1158031	1219401	1179570	1104692	1117505	1017870	1148489	1090656	977875	843024	1000003
Chr1_391	-	AefR-like transcriptional repressor, C-terminal region	780618	87	11	11	50.2	27376	110267	125794	90500.4	108707	94878.3	107199	116348	125880	135626	106624	115026	95131.8
Chr1_394	-	Bacterial extracellular solute-binding protein	2957346	204	24	24	79.56	39062	406015	380561	336969	403901	364267	345244	454492	539317	402127	438966	352652	386414
Chr1_397	-	Part of the ABC transporter complex PotABCD involved in spermidine putrescine import. Responsible for energy coupling to the transport system	1048780	94	13	13	49.01	38959	146300	152984	139644	124794	116788	142872	173890	173448	140119	170677	172483	165023
Chr1_398	gnd	Catalyzes the oxidative decarboxylation of 6- phosphogluconate to ribulose 5-phosphate and CO(2), with concomitant reduction of NADP to NADPH(gnd)	2476185	221	22	22	66.67	49501	341839	322227	372599	374838	336216	413400	361585	304206	389737	352950	386895	364883
Chr1_399	-	Oxidoreductase family, NAD-binding Rossmann fold	471903	61	10	10	42.12	37620	62701.9	51206.7	54719	67593.4	63257.7	69143.3	68198.9	57898.8	59155.3	64716.9	72733.1	70077.7
Chr1_4	lpdA2	COG1249 Pyruvate 2-oxoglutarate dehydrogenase complex, dihydrolipoamide dehydrogenase (E3) component, and related enzymes(lpdA2)	183026	54	9	9	30.72	46182	26612.1	29857	25945.6	28342.4	31518.8	33178.9	26328.9	22771.8	23975.3	25591.9	22554.3	29194.3
Chr1_402	-	O-Antigen ligase	57809.1	10	3	3	7.03	47852	14846.3	15974.9	14240.9	5517.7	6454.41	5670.75	7074.41	7479.89	6881.99	5430.91	6514.48	4631.81
Chr1_403	MA20_06075	Involved in cell wall biogenesis(MA20_06075)	341666	64	9	9	35.15	36953	45845.6	54373.1	39973.3	52547.8	63008	47890.7	47260.9	56659.5	48871.2	43229.3	50907.3	51021.9
Chr1_405	cpsF	Glycosyl transferase WecB/TagA/CpsF family(cpsF)	113973	23	6	6	30.43	28958	12704.1	12375.7	12877.8	17137.1	16715.1	14786	11393.5	10929.5	13505.3	19419.9	22396.1	19018.9
Chr1_406	-	-	341214	65	10	10	37.28	33325	48632.1	41348.1	58021.6	49328.9	48644.5	57633.2	45618.2	36957.5	37295.4	49645.8	49125	47288.9
Chr1_407	-	G-rich domain on putative tyrosine kinase	694637	169	23	23	55.77	62613	104234	124480	124065	110845	104076	125943	92080	94465.6	83192.3	75799	67451.8	87424.9
Chr1_409	-	Amidase	1427621	153	17	17	67.33	42345	219402	217796	232635	221263	220103	184847	190010	213631	208364	157774	130905	167700
Chr1_41	-	Sodium:alanine symporter family	267972	30	6	6	11.74	50664	47953.6	54429.6	42978.9	50148.1	58523.2	49491.7	19613.2	16871.8	18839.1	15196.6	18015.4	17890.6
Chr1_410	ptxR	LysR substrate binding domain(ptxR)	1307910	129	12	12	60.61	33394	198597	160492	196720	196471	170633	199581	185252	210779	213511	162148	182715	181253
Chr1_411	-	Protein of unknown function (DUF1007)	129315	32	6	6	38.89	25714	20418.5	21973.1	23417.7	22263.6	22495.9	19638	13353.4	15371.3	12892.3	11622.7	13122.7	11844.2
Chr1_416	-	Acetyltransferase (GNAT) domain	235973	47	7	7	41.78	26100	35487.2	30791.9	31115.3	37127.5	37792.5	33362.2	31349.3	34511.5	26958.9	30042.4	30477.3	25628.1
Chr1_417	modC	Part of the ABC transporter complex ModABC involved in molybdenum import. Responsible for energy coupling to the transport system(modC)	415900	88	11	11	42.62	38912	49832.6	58308.8	46576.2	60263.7	67209.9	58479.5	62791.4	64995.1	68948.3	53278.1	62664.8	60369.9
Chr1_419	modA	Bacterial extracellular solute-binding protein(modA)	279809	74	11	11	58.57	26601	61221.2	54378.1	68621.2	65498.3	57820.8	77574.5	9710.88	10413	10572.3	11165.5	9098.06	10611.6
Chr1_422	eda	KDPG and KHG aldolase(eda)	1.02515e+06	103	14	14	87.74	21959	151489	121933	179533	192242	187713	169780	85806.9	102028	69353.5	130271	152288	152116
Chr1_424	tacA	Sigma-54 interaction domain(tacA)	312681	180	23	23	60.48	53966	45753.1	46206	37856.7	46100.6	44499.4	42504.6	43112.8	48649.7	50847.1	44889.5	36193.5	51185.8
Chr1_425	pepF	Oligopeptidase F(pepF)	1801172	272	30	30	59.35	70279	258711	285441	290761	265824	265093	224260	258375	296745	295369	253008	247463	278451
Chr1_426	pabB	chorismate binding enzyme(pabB)	368884	101	15	15	52.7	43683	53036.6	63162.2	42748.9	51703.6	51608.7	55935.4	52301.4	44838.6	45020	51746.8	48262.8	60653.3
Chr1_427	-	Amino-transferase class IV	1347302	87	12	12	78.11	22264	210087	207745	171599	186708	166224	181354	181769	156016	173598	182806	200151	169421
Chr1_43	-	Glyoxalase-like domain	2310920	137	13	13	61.39	27482	374951	417441	341799	355380	415256	360071	323999	296259	322344	274568	273714	273312
Chr1_430	omp10	0	1442792	21	2	2	30.95	13260	233228	258206	271108	236625	272262	282452	215657	242304	249302	116626	136894	106382
Chr1_431	hemH	Catalyzes the ferrous insertion into protoporphyrin IX(hemH)	2673304	188	18	18	62.78	40057	375279	415587	427146	391710	332813	331149	394339	422865	346117	389432	434647	428889
Chr1_432	qmcA	prohibitin homologues(qmcA)	1594053	121	12	12	57.62	35651	223520	221851	232951	227268	237038	187317	237510	219394	224855	224900	228849	254815
Chr1_433	MA20_06475	NfeD-like C-terminal, partner-binding(MA20_06475)	332387	27	3	3	20	17092	41587.6	42066.3	45189.7	47821.9	51983.2	43575.9	51277.8	42673.8	56150.9	50295.2	56313.4	59805.8
Chr1_434	kdsD	Domain in cystathionine beta-synthase and other proteins.(kdsD)	1497834	105	13	13	54.35	35004	200687	212686	186042	226673	264675	269013	201612	187389	170954	201720	241179	216710
Chr1_435	-	Putative beta-barrel porin 2	157230	17	3	3	10.16	55085	24710.5	21771.7	27053.5	23556.2	21133	23917.2	15491	17624.6	16676.7	22380.6	22788.8	25584.3
Chr1_436	galU	Nucleotidyl transferase(galU)	1988651	157	17	17	71.04	32723	280396	303736	242642	299691	280923	337893	275616	291070	297065	297571	340310	274919
Chr1_44	-	helix_turn_helix multiple antibiotic resistance protein	176067	14	2	2	21.48	16291	27531.1	32651.9	25338.3	25994.3	21897.2	29616.1	26412.5	26537.4	23661.7	21744.8	22369.4	17833.3
Chr1_440	trwM	Type IV secretory pathway, VirB3-like protein(trwM)	80875.7	13	2	2	18.97	13082	10112.6	10800.8	10325.6	11569.8	11470.5	13399.1	7128.81	5999.03	5921.61	9344.55	10378.8	7910.69
Chr1_441	trwK	CagE, TrbE, VirB family, component of type IV transporter system(trwK)	2523789	297	38	38	53.55	94545	351160	282032	297313	379465	400466	322810	352055	372167	390136	351314	386570	373258
Chr1_442	-	Type IV secretion system proteins	33580.5	14	3	3	18.91	26810	3460.86	3779.93	3647.4	4628.56	4915.21	4812.51	6339.95	5164.59	5486.92	5458.56	6005.76	4949.39
Chr1_445	virB8	VirB8 protein(virB8)	3905142	111	12	12	63.18	26446	706129	620105	832994	725854	683342	713291	420404	479454	389126	290559	323631	333801
Chr1_446	trwF	Conjugal transfer protein(trwF)	6307913	99	9	9	46.02	31951	890902	954334	991110	952386	1004786	808109	985804	1152090	1021269	792699	762388	705140
Chr1_447	trwE	Bacterial conjugation TrbI-like protein(trwE)	409670	92	14	14	49.34	40169	58540.1	66657.4	63849.3	67002.4	57894.6	74985.2	52336	44403.9	60303.1	46239.2	51045.8	51632.9
Chr1_448	trwD	Type II/IV secretion system protein(trwD)	1572563	137	18	18	63.99	40724	210388	201622	220328	233417	187611	266418	235386	221441	273606	219935	234871	180705
Chr1_449	-	OmpA family	1828002	114	12	12	76.74	19001	267017	244243	231376	284536	338362	340910	271505	239967	239557	238692	213780	266418
Chr1_45	ndh	Pyridine nucleotide-disulphide oxidoreductase(ndh)	242346	43	7	7	19.34	46690	37851.4	40355.4	41387.5	35423.9	29400.2	36716.5	36191	41750.1	41889	33187.3	39750.3	37284.5
Chr1_450	-	Protein of unknown function (DUF459)	132805	7	1	1	2.61	41468	23260.7	22549.8	21654.6	19395.5	17298.2	23248	13300	13312	14250.5	16271.5	18555.3	19261.1
Chr1_451	cycA	Amino acid permease(cycA)	73547.6	24	3	3	6	51470	9956.66	11687.1	8169.58	7649.34	6651.12	7841.85	9268.96	9441.58	10458.4	14250.1	14615.1	12672
Chr1_452	gltD	Dihydroprymidine dehydrogenase domain II, 4Fe-4S cluster(gltD)	720868	159	23	23	58.88	52971	105988	101133	99829.5	105013	121822	105059	102610	118912	121783	92659.6	87714.7	85696.2
Chr1_453	gltB	GXGXG motif(gltB)	708198	392	58	58	51.99	174637	100614	94383.2	103614	97381.8	80663.1	100961	104070	120621	116377	106570	88516.3	95639.4
Chr1_454	ltaE	Catalyzes the cleavage of L-allo-threonine and L- threonine to glycine and acetaldehyde(ltaE)	549946	117	16	16	59.89	38364	76429.2	70001.5	68314.6	83696.7	78190.3	78314.3	79419.6	91586.6	78919	76623.1	84739.4	81523.5
Chr1_455	ibpA	Hsp20/alpha crystallin family(ibpA)	122498	42	7	7	57.05	17430	18485	19708.4	18663.4	18464.8	16424.2	18584.1	18959.8	21907.3	19096.1	16467.5	17779.2	14801.5
Chr1_457	pldB	alpha/beta hydrolase fold(pldB)	238889	49	7	7	24.47	36644	31806.2	33372.5	31985.3	30670.4	27610.8	26987.3	36316.3	33253.7	32907.9	35283.2	32178.3	38055.1
Chr1_458	hisN	Inositol monophosphatase family(hisN)	916951	68	7	7	39.92	27636	135171	111746	123321	142351	133462	134524	122543	116441	130278	119476	102783	134796
Chr1_459	MA20_06380	N-formylglutamate amidohydrolase(MA20_06380)	280152	28	6	6	19.59	32710	33453.3	32181.2	33028.7	40898.1	36718.1	48515.3	35588.6	35141.8	35518.3	33774.7	37747.6	28816.1
Chr1_46	-	Protein of unknown function, DUF488	507860	35	5	5	40.52	13446	75547.3	87875.3	78859.5	77895.8	91316.4	69000.7	66251.5	75091.5	63605.4	71851.3	74282.7	81494
Chr1_460	-	cheY-homologous receiver domain	37689.5	16	4	4	38.33	13586	7082.55	6499.03	7955.22	6530.01	7091.79	6544.16	4882.34	3948.17	5515.85	5204.67	6228.18	6192.29
Chr1_461	-	helix_turn_helix, Lux Regulon	552467	57	10	10	58.49	23919	74039.9	76686.5	84087.8	79318.2	75051.5	71964.6	70042.4	67557.2	83267.1	79697.3	65601.9	81418.2
Chr1_462	-	His Kinase A (phosphoacceptor) domain	241348	28	7	7	28.65	38218	37646.9	42085.7	40283.6	44938.1	51767.1	45401.5	31243.9	26108.5	25450.4	21622	23616.1	25004.3
Chr1_468	-	shikimate dehydrogenase	832537	17	5	5	31.8	27247	4682.39	4690.66	5484.56	42137.1	35679	50326.3	31717.9	26997.7	25546.5	23132	21486	26057.9
Chr1_473	-	KR domain	181401	61	9	9	54.29	26044	29983.7	26604.9	26543.4	28251.1	30995.5	31627.3	26123.3	25447.6	29264	19805.9	16638.8	20148.4
Chr1_475	MA20_09945	ATPases associated with a variety of cellular activities(MA20_09945)	206029	54	10	10	52.94	26151	25609.5	28538.2	22335.2	33039.4	29881	31702.6	34309.6	38979.1	29152.9	31421	27515.9	34906.5
Chr1_476	-	Branched-chain amino acid ATP-binding cassette transporter	181677	58	10	10	54	27885	27241.6	24638.8	25406.3	29743	33625.8	35514.6	20115.3	22434.8	22538.2	28428.9	32148.5	23378
Chr1_477	-	Branched-chain amino acid transport system / permease component	56891.4	12	2	2	7.14	42758	9472.58	8843.1	11091.9	10906.6	8969.3	11128.7	8101.76	6865.68	7379.55	10461.7	12207.1	8828.62
Chr1_478	MA20_09930	Belongs to the binding-protein-dependent transport system permease family(MA20_09930)	44289.1	8	1	1	5.43	33398		5054.83	3111.69		3154.22	9329.8	4587.5	4039.42	4115.87	14059.5	14249.8	11835.1
Chr1_479	-	branched-chain amino acid	903766	144	20	20	62.02	44322	195671	187211	184291	215968	254443	221062	36079.9	36598.9	31501.9	44921.7	39966.5	41415.5
Chr1_480	-	FCD	880450	92	13	13	61.38	27426	125138	141379	126034	132931	114708	121194	135550	134308	157958	122145	114119	120522
Chr1_482	-	Protein of unknown function (DUF1109)	110451	25	4	4	35.88	19053	17713.1	16146	20111.1	17473.4	15720.2	20369.1	13354.1	13871.1	14769	18938.2	15527.5	16620
Chr1_484	-	Prokaryotic cytochrome b561	293995	26	4	4	14.13	30283	39071.9	41873.9	38691.2	49208.9	53594	55049.4	39616.6	40040.1	42599.7	46489.8	44848.7	48253.7
Chr1_485	-	Oxidoreductase molybdopterin binding domain	109426	23	5	5	20.61	28969	25277.2	23769.8	25188.3	26432.6	25887.3	27101.7	10959.9	11135.8	11805.6		5217.24	6674.82
Chr1_488	entE	2,3-dihydroxybenzoate-AMP ligase(entE)	136942	89	16	16	36.36	58756	17149.5	15310.8	17870.3	21992.9	25595.5	21394.4	19250.4	21609.9	18206.5	17621.2	15285.9	16844.8
Chr1_49	ompR	Transcriptional regulatory protein, C terminal(ompR)	333127	91	10	10	46.64	27002	50301.8	53395	57465.9	43068.5	39258.1	38064.2	45438.3	36876.4	49910.9	49145.7	48059.7	47245.8
Chr1_490	-	dehydrogenases with different specificities (related to short-chain alcohol dehydrogenases	154157	7	2	2	6.59	27147	21970.1	23331.9	20197.3	9817.85	9072.81	8913.74	3982.82	4119.57	4631.03		3203.16	2216.64
Chr1_492	-	Bacterial protein of unknown function (DUF922)	75756.2	12	2	2	14.29	22025	5144.43	4782.72	4905.89	11142.2	13279	11757.4	11781.5	10995.9	9982.22	11583.3	12338.6	9370.54
Chr1_498	rihA	Inosine-uridine preferring nucleoside hydrolase(rihA)	1055636	88	9	9	45.66	33621	143356	145293	119682	136521	117903	154148	169978	158050	195987	169840	144506	178854
Chr1_499	rbsK	Catalyzes the phosphorylation of ribose at O-5 in a reaction requiring ATP and magnesium. The resulting D-ribose-5- phosphate can then be used either for sythesis of nucleotides, histidine, and tryptophan, or as a component of the pentose phosphate pathway(rbsK)	108173	40	7	7	24.92	31948	16093.1	15525	12926.8	15526.3	13472.5	14644.1	15674.6	17775.5	14419.4	11695.6	10735.4	12087.1
Chr1_5	bkdB	2-oxoacid dehydrogenases acyltransferase (catalytic domain)(bkdB)	7643210	208	19	19	48.72	46330	1204660	1158253	1165620	1070670	1013572	1043215	1102640	1089147	987162	1081090	1286556	1170121
Chr1_50	-	HAMP (Histidine kinases, Adenylyl cyclases, Methyl binding proteins, Phosphatases) domain	492672	155	19	19	45.15	52484	73146	74460.3	65529.1	71446.3	72227	81860.2	68335.3	78270.5	63399.5	65607	70691.1	53386.8
Chr1_500	-	Unknown	7331.19	1	1	1	12.12	7996	7331.19	5914.31	8118.23		5292.01	4067.72		3489.64	1660.07		8169.63	9096.24
Chr1_503	-	RepB plasmid partitioning protein	752796	158	22	22	73.17	36117	102642	83996.4	85742.4	105106	90253.4	122489	112898	112752	100043	116895	128419	124718
Chr1_504	-	Cellulose biosynthesis protein BcsQ	835812	89	11	11	32.75	44606	131373	117425	146007	129525	108733	148127	117428	110231	119440	95843.6	110815	77893.4
Chr1_508	-	ATPases associated with a variety of cellular activities	47773.6	9	3	3	17.77	26800	11803.8	11810.2	10889.6	9555.17	10191.6	8006.61	4604.8	5159.39	3778.59	8525.54	7082.82	7356.6
Chr1_51	-	HlyD family secretion protein	46927.4	4	2	2	5.16	37421		9613.34	2787.37	12156.8	9897.38	12298.4		5470.68	6449.23	15233.1	15295.1	12210
Chr1_511	-	Belongs to the binding-protein-dependent transport system permease family	5974.65	2	1	1	2.86	33560		5909.52	9132.38	2701.38	2250.53	2935.67		3804.15	9030.74		1949.85	2693.54
Chr1_512	-	Belongs to the binding-protein-dependent transport system permease family	91361.7	10	2	2	4.88	30615	16114.5	14425.1	18679.7	12726.9	11353.4	13380.1	8588.59	9992.02	9303.72	18542	16798	16736.6
Chr1_513	-	COG0683 ABC-type branched-chain amino acid transport systems, periplasmic component	253248	70	14	14	51.02	42817	33948.2	28921.8	30870.4	38188.9	32523.4	44162.5	31212.5	35583.2	29525.9	37453.4	40533.5	38918.7
Chr1_515	-	receptor	508738	91	23	23	45.43	72269	50586	59676	56938.8	124409	120314	111118	67060.8	69102	65267.7	48506.6	53009.8	44072.3
Chr1_516	-	ROK family	89130.8	15	3	3	9.09	39157	11237.5	10182	10187.7	14045.7	16009.9	12752.6	11954.4	9972.48	9922.52	16460.1	15886.4	14741.9
Chr1_519	MA20_34190	NMT1-like family(MA20_34190)	1.00386e+06	146	17	17	63.95	34450	183226	156769	198234	184100	159569	208613	111236	118360	96904.8	78474.9	93915.8	91437.5
Chr1_525	-	Bacterial extracellular solute-binding protein	185947	36	8	8	27.32	45564	30235.9	32375.8	29612.1	38929.3	33071.3	40494.6	11655.4	12714.7	12129.9	16447.1	16685.4	14380.8
Chr1_526	-	UTRA domain	279550	23	5	5	26.64	27130	43959.8	52384.5	44843.5	35237.8	40813.9	29715	37549.5	33489.8	33698.7	49855.4	55306.4	40224.6
Chr1_535	-	Amidohydrolase family	111908	14	4	4	13.04	59534	11608	10485	9852.6	16115.6	17119.4	16012.4	15954.7	19123.9	13283.9	17927.1	16179	18504.2
Chr1_536	puuC	belongs to the aldehyde dehydrogenase family(puuC)	292794	25	5	5	12.2	51856	44095	45290.9	35915.2	34176	34526.4	36252.4	36906.8	37953	39989	49640.6	45499.4	43006.1
Chr1_54	-	helix_turn_helix multiple antibiotic resistance protein	89358.2	19	3	3	24.07	18497	16145.8	17817.4	18234.7	13875.8	16467	13380	10227.8	11951.8	8616.23	10490.7	9018.6	11538.8
Chr1_540	-	Hydrolase	67440	9	3	3	19.16	24161	13270.9	11897.2	14573.1		6256.01	1241.3	5683.66	5357.75	5802.4	21905.7	23638	18284.2
Chr1_541	-	Belongs to the class-III pyridoxal-phosphate-dependent aminotransferase family	217378	89	13	13	39.82	48584	32627.3	39150.7	35940.1	34752.6	30242	37808.6	21151.2	17696.2	17136.4	30307.6	32791	26662.2
Chr1_543	-	Aminoglycoside phosphotransferase	69692.5	13	3	3	11.82	36804	9841.16	10308.6	9093.02	14555	13890.5	11849.1	9993.15	9964.73	10325.4		1289.26	4299.62
Chr1_544	hpaR	Transcriptional regulator, MarR family(hpaR)	1402259	66	8	8	54.78	18113	235589	257690	270727	239551	197450	218390	193645	171178	198201	151856	161644	151269
Chr1_546	hpaE	Aldehyde dehydrogenase family(hpaE)	100827	6	2	2	6.15	53870		5612.02	2307.03	4847.72	4330.46	4841.78	5357.06	6217.13	4904.34		2903.92	8995.24
Chr1_548	-	Fumarylacetoacetate (FAA) hydrolase family	27040.1	10	2	2	13.19	31513	4461.39	3783.4	4972.48	3569.13	3363.98	2989.15	2011.04	1942.93	1739.72	5132.69	4555.12	4930.75
Chr1_55	MA20_40210	NMT1-like family(MA20_40210)	177223	60	12	12	41.6	38751	40271.5	39792.6	45025	36720.4	39415.2	34936.7	7400.02	7564.77	6803.52	7918.18	9119.29	9486.23
Chr1_555	-	Branched-chain amino acid transport system / permease component	687531	25	5	5	15.22	44827	79813.7	84693.1	86692.6	83218.1	96536.1	99728.3	105147	104090	111072	105227	122771	86167.2
Chr1_557	xylF	Periplasmic binding protein-like domain(xylF)	825597	112	18	18	66.08	36245	204264	175134	243359	190646	191957	222177	23562.3	19777.4	23691.9	15885.6	17188.7	18305.7
Chr1_558	lys	Saccharopine dehydrogenase(lys)	243547	72	10	10	38.18	37311	35605.5	35016.8	31974.1	34761.8	37728.7	34626.6	36380.3	35150.3	33280.5	34779.9	33433.7	39178.7
Chr1_56	MA20_40215	ATPases associated with a variety of cellular activities(MA20_40215)	77582.9	20	4	4	16.47	28582	9722.89	8456.88	11302	13635.2	14270.5	13926.3	9016.11	7535.4	10321.9	12141.9	14418.9	13928.6
Chr1_567	-	Flagellar hook-length control protein FliK	18882700	13	2	2	4.01	42925	1923930	1665326	1564842	3398150	3703673	2798060	3308880	3155178	3595124	3226990	3738505	3871492
Chr1_58	-	AraC-like ligand binding domain	2199444	79	8	8	70.45	14464	344918	312754	350550	340834	398088	365956	303699	290085	314108	295763	302165	352414
Chr1_584	-	-	209937	37	4	4	47.75	13204	26707.1	29804.2	31953.1	25811.7	26007.8	22200.6	35186.7	40081	33784.2	33006.7	28039.5	35449.7
Chr1_585	-	Ferric uptake regulator family	847994	36	5	5	38.62	16243	112563	132551	131353	128803	124758	122375	127305	125943	117284	117678	102303	110860
Chr1_587	znuC	Part of the ABC transporter complex ZnuABC involved in zinc import. Responsible for energy coupling to the transport system(znuC)	583986	66	9	9	31.21	32303	78335.8	85774	83215	89875.1	92536.2	78086.2	86238.5	90565.1	76657	83000.3	74709.1	99025.7
Chr1_588	znuA	Zinc-uptake complex component A periplasmic(znuA)	238678	28	5	5	22.16	36070	28208.7	30839.2	28993.6	33131.8	35831.3	27932.9	35971.4	31997.5	32427.9	34125.5	40417.3	38596.1
Chr1_591	-	BadF/BadG/BcrA/BcrD ATPase family	236142	58	9	9	37.2	30475	39177.2	37500.3	43700.6	35528.1	32370.7	38699.1	33512.2	37221.2	33063.5	32842.2	32044.3	38670.6
Chr1_595	-	FCD	666154	93	12	12	51.03	27944	96427.7	97327.8	110239	89948.4	101577	73230.8	89314.2	90864.4	99667.8	94396.8	88465.7	107675
Chr1_596	-	Aldehyde dehydrogenase family	75411.3	24	6	6	18.88	50500	8189.5	7266.29	9180.32	10246.2	10236.7	10089.1	9549.42	9323.36	8115.28	14865.6	13071.3	14991.7
Chr1_597	-	CoA-transferase family III	127254	27	5	5	15.86	48980	16082.4	15098.7	13995.9	14339.3	15866.8	12384.1	22994.3	19058.9	26067.8	18289	16854.3	17807.8
Chr1_6	bkdA2	Transketolase, pyrimidine binding domain(bkdA2)	3035168	179	15	15	76.85	36778	427954	406584	494458	428778	468781	418961	472111	500615	519602	448484	516660	374396
Chr1_60	MA20_09455	AAA domain, putative AbiEii toxin, Type IV TA system(MA20_09455)	31869.8	10	3	3	12.42	33674	6051.21	7010.02	4900.58	5638.06	5434.1	6532.8	2381.03	1920.55	2392.27	985.101	960.11	981.33
Chr1_602	-	transcriptional regulator	197075	47	7	7	28.68	29930	28476.9	28189.9	33169.3	23794.2	20259.2	20451.4	27631.5	30483.8	26052	32295.6	35753.9	37240.3
Chr1_603	-	Alpha beta hydrolase	91534.7	45	9	9	32.94	45724	11774.8	10522.6	11390.6	14500.1	17037.3	14746.3	13299	11396.3	14079.1	14007.1	13305	15193.9
Chr1_604	-	Bacterial extracellular solute-binding proteins, family 5 Middle	441970	75	15	15	37.11	58876	90049.7	85323.9	106471	100325	91211.7	118057	15214.8	17308.2	15240.5	16587.1	19156.2	14630.4
Chr1_61	-	HlyD family secretion protein	5469.51	1	1	1	7.21	35095		3469.72	7863.86		7387.17	9956.15		2903.11	4296.91		9710.73	9561.8
Chr1_617	-	Bacterial extracellular solute-binding proteins, family 5 Middle	706685	108	21	21	49.81	57022	146672	118942	155915	170016	193571	149702	27560.9	26915.9	26130.3	31691.6	37932.2	31115.3
Chr1_62	-	Domain of unknown function (DUF1956)	132066	50	9	9	39.33	26080	19034.7	15300.3	16236.4	15350.4	14191.2	13070.2	14689	13653.4	12350.2	19671.1	18065.2	17980.4
Chr1_624	-	Amidase	85861.2	31	8	8	26.69	51618	11733.6	11130.3	9957.73	12852.9	12463.6	15356.5	10444.2	10950.7	11480.6	8524.82	8545.54	9803.35
Chr1_625	-	Bacterial extracellular solute-binding protein	225762	84	18	18	56.45	39100	44455.8	43097.8	36531.4	45386.7	53848.8	50591.6	16501	19494.1	15444.2	5713.58	5842.59	5389.32
Chr1_629	-	Belongs to the class-III pyridoxal-phosphate-dependent aminotransferase family	852046	99	13	13	42.34	43974	118853	134867	121358	125397	101745	110322	122027	139991	139972	131559	121780	109240
Chr1_63	-	AI-2E family transporter	567289	47	5	5	14.2	39049	92570.8	86369.7	78022.3	116150	102899	137806	62342.3	68788.5	52612.1	49521.4	41293.2	57564.8
Chr1_632	-	Aldolase	43823.2	7	1	1	5.94	23977	2691.83	2175.57	2474.4	5995.5	6239.42	6299.54	4416.86	3971.8	3631.34	6453.04	5370.09	7138.15
Chr1_639	-	-	114920	10	2	2	16.82	11963	14821.1	17292.8	12973.6	25211.9	25959.1	29155.8	19883.2	18061.6	20568	12986.5	12265.5	12731.7
Chr1_64	-	FCD	584040	61	8	8	48.51	26196	89775.7	105585	98621.8	101458	103339	121322	72991.3	67570.4	70005.3	79413	68288.9	90263
Chr1_640	msrA	Has an important function as a repair enzyme for proteins that have been inactivated by oxidation. Catalyzes the reversible oxidation-reduction of methionine sulfoxide in proteins to methionine(msrA)	260138	53	8	8	41.74	24061	33352.6	39812.3	35546.9	37257.6	41788.9	40019.9	35502.3	35903.3	29285.3	41859.7	40888.2	45726.7
Chr1_641	slyX	SlyX(slyX)	1585675	17	3	3	42.65	7873	260024	243532	252223	213278	249775	204054	212191	204432	188213	268687	296579	293321
Chr1_642	upp	Catalyzes the conversion of uracil and 5-phospho-alpha- D-ribose 1-diphosphate (PRPP) to UMP and diphosphate(upp)	1650302	102	12	12	67.79	22994	250703	283539	287851	219356	237586	253650	246118	232020	255478	214902	219748	227276
Chr1_643	ubiE	Methyltransferase required for the conversion of demethylmenaquinol (DMKH2) to menaquinol (MKH2) and the conversion of 2-polyprenyl-6-methoxy-1,4-benzoquinol (DDMQH2) to 2- polyprenyl-3-methyl-6-methoxy-1,4-benzoquinol (DMQH2)(ubiE)	828771	86	10	10	46.84	29898	120709	98441.9	105813	120000	114839	134080	110228	123422	122366	122485	131693	114916
Chr1_644	ubiB	Is probably a protein kinase regulator of UbiI activity which is involved in aerobic coenzyme Q (ubiquinone) biosynthesis(ubiB)	926927	212	25	25	55.22	59088	132306	151423	149009	139293	128439	156030	135472	140805	114503	123159	104639	102178
Chr1_645	coaBC	Catalyzes two steps in the biosynthesis of coenzyme A. In the first step cysteine is conjugated to 4'-phosphopantothenate to form 4-phosphopantothenoylcysteine, in the latter compound is decarboxylated to form 4'-phosphopantotheine(coaBC)	235447	89	14	14	55.67	43008	32117	31409.5	31665.1	35036.6	36057.6	35833.9	33744.6	30121.3	34119.8	29498.8	28822.8	34316.9
Chr1_646	prfC	Increases the formation of ribosomal termination complexes and stimulates activities of RF-1 and RF-2. It binds guanine nucleotides and has strong preference for UGA stop codons. It may interact directly with the ribosome. The stimulation of RF- 1 and RF-2 is significantly reduced by GTP and GDP, but not by GMP(prfC)	680840	128	19	19	48.19	58925	96706.2	85603.2	106444	98262.6	94886.8	94628.3	90967.3	107402	84051.5	95222	113637	102872
Chr1_648	cls	Catalyzes the reversible phosphatidyl group transfer from one phosphatidylglycerol molecule to another to form cardiolipin (CL) (diphosphatidylglycerol) and glycerol(cls)	583459	120	16	16	41.36	53626	74589.6	81215.7	88877.8	72869.7	60933.1	79148.8	92158.9	77086.7	77872.9	96226.1	86854.3	115074
Chr1_649	-	Endonuclease/Exonuclease/phosphatase family	882543	101	14	14	64.56	31077	130806	128932	137247	148862	152433	169494	112048	128108	111095	98858.2	99111.5	108008
Chr1_65	-	transporter component	35690.3	7	1	1	10.34	15069	5895.46	5542.73	5784.21	10400	8409.16	11626.4	7823.84	8963.15	7967.42	5881.4	6158.89	6671.63
Chr1_653	-	YhhN family	93147.1	10	2	2	7.11	26264	8625.47	7200.74	8172.33	27205.1	25040.4	22822.5	8368.93	9948.2	9798.92	7980.12	8831.56	7108.7
Chr1_654	-	Universal stress protein	743308	87	8	8	70.95	16104	117706	94527.2	132211	101072	100374	116150	108988	87915.9	93357.1	97101.5	82162.5	116029
Chr1_655	bluB	Nitroreductase family(bluB)	169126	20	4	4	31.4	23444	17131.3	17052.7	17510.3	18822	15665.6	19204.4	27879.5	26213.2	22856.4	25067.7	28064	25830.3
Chr1_656	-	Amidohydrolase family	34499	12	3	3	7.87	58129	5728.82	5435.9	5002.61	7986.21	8406.7	7133.83	4210.11	4140.47	3604.39		4656.77	5740.39
Chr1_657	gpmA	Belongs to the phosphoglycerate mutase family. BPG- dependent PGAM subfamily(gpmA)	4943530	144	14	14	81.55	22900	744289	599904	651050	751771	823400	806145	649921	766656	615235	664258	718077	548433
Chr1_658	dapB	Catalyzes the conversion of 4-hydroxy- tetrahydrodipicolinate (HTPA) to tetrahydrodipicolinate(dapB)	604680	107	15	15	71.68	28739	74469.4	63652.6	59960.1	83972.2	83250.7	79996.6	95154.8	101737	103638	91140.2	97246.5	96688.4
Chr1_659	msbA	ABC transporter transmembrane region(msbA)	260722	97	18	18	39.41	67549	37735.8	39923.2	40735.3	36414.1	33530.7	35097.7	35336.4	35019.3	33497.1	38382	33950.8	30928
Chr1_660	glk	Glucokinase(glk)	1531354	146	14	14	61.22	36919	223322	262952	242782	232468	242532	270764	209547	179368	239067	188690	172600	151092
Chr1_661	mgsA	methylglyoxal synthase activity(mgsA)	1079837	32	3	3	36.8	13546	161156	143629	166826	167590	152145	134667	152509	153301	158782	149430	161658	129639
Chr1_662	mepA	Penicillin-insensitive murein endopeptidase(mepA)	361834	86	12	12	37.58	34163	70135.7	65869.5	82379.6	71005.5	61287.6	62458.5	35724.6	31012.8	31144.3	40709.7	45226.6	36683.6
Chr1_663	-	COG0451 Nucleoside-diphosphate-sugar epimerases	2417053	103	12	12	58.48	31931	361157	297490	419137	356799	417307	404853	343067	329133	284736	301930	242790	255627
Chr1_664	queG	Catalyzes the conversion of epoxyqueuosine (oQ) to queuosine (Q), which is a hypermodified base found in the wobble positions of tRNA(Asp), tRNA(Asn), tRNA(His) and tRNA(Tyr)(queG)	251436	55	9	9	26.13	44320	30110.6	34085.5	24218	37130.8	30466.4	41287.8	32621.1	39141.6	35610.6	36518.9	34202.2	40377.7
Chr1_665	gst	Glutathione S-transferase, C-terminal domain(gst)	1232605	87	10	10	35.65	26193	182268	162923	168682	178249	146257	179734	185807	169529	169058	185135	165840	208123
Chr1_666	uppP	Catalyzes the dephosphorylation of undecaprenyl diphosphate (UPP). Confers resistance to bacitracin(uppP)	455446	18	3	3	11.19	29169	61737.5	60577.8	55476.9	47516.5	49181.7	52155.5	79004	69282.7	69404.4	87391.7	86373.3	102647
Chr1_667	MA20_24380	NmrA-like family(MA20_24380)	1399408	183	17	17	66.77	35814	206500	216758	188347	211281	231606	188839	192540	196292	196279	187434	203043	197314
Chr1_668	lepA	Required for accurate and efficient protein synthesis under certain stress conditions. May act as a fidelity factor of the translation reaction, by catalyzing a one-codon backward translocation of tRNAs on improperly translocated ribosomes. Back- translocation proceeds from a post-translocation (POST) complex to a pre-translocation (PRE) complex, thus giving elongation factor G a second chance to…	1197362	211	28	28	60.47	66925	184558	206325	171984	173890	191813	139309	172130	154950	167910	153714	135472	146474
Chr1_67	bigR	helix_turn_helix, Arsenical Resistance Operon Repressor(bigR)	137166	27	4	4	52.34	12089	17581.8	14853.9	18453.8	15786.5	12902.2	14047.1	28880	29839.4	30419.7	18523.2	21977.9	17511.3
Chr1_670	-	Rdx family	1012721	32	5	5	41.73	14842	133119	112119	108925	149680	132807	136907	159527	159363	133962	135184	149909	111730
Chr1_671	rmuC	RmuC family(rmuC)	100739	41	8	8	25.8	45454	14468.4	15870.3	12199.1	13150.5	14685.4	12798.4	16390	19188.8	16371.7	13514.6	15544.5	14100.7
Chr1_672	def	Removes the formyl group from the N-terminal Met of newly synthesized proteins. Requires at least a dipeptide for an efficient rate of reaction. N-terminal L-methionine is a prerequisite for activity but the enzyme has broad specificity at other positions(def)	1688537	31	5	5	49.14	19660	273496	312631	218922	320042	259903	325419	190762	193297	205301	210952	181326	201336
Chr1_673	fmt	Attaches a formyl group to the free amino group of methionyl-tRNA(fMet). The formyl group appears to play a dual role in the initiator identity of N-formylmethionyl-tRNA by promoting its recognition by IF2 and preventing the misappropriation of this tRNA by the elongation apparatus(fmt)	632567	83	11	11	47.06	32771	82674.2	94036.8	79608.4	86438.1	96808.3	84540.7	85654.7	75440.8	75649.6	94260.9	106339	101179
Chr1_674	truA	Formation of pseudouridine at positions 38, 39 and 40 in the anticodon stem and loop of transfer RNAs(truA)	145674	57	9	9	43.03	28172	20270.3	18599.1	22591.8	22803.7	23026.8	19898.4	19583.4	23057.9	20425.3	19092.8	16077.2	18613.2
Chr1_676	dapE	Catalyzes the hydrolysis of N-succinyl-L,L- diaminopimelic acid (SDAP), forming succinate and LL-2,6- diaminoheptanedioate (DAP), an intermediate involved in the bacterial biosynthesis of lysine and meso-diaminopimelic acid, an essential component of bacterial cell walls(dapE)	1440539	167	19	19	62.78	42837	223959	232424	249400	195645	221741	160361	210836	190928	189670	169010	193593	196421
Chr1_678	dapD	N-succinyltransferase activity(dapD)	1977361	145	17	17	71.13	30726	300665	340427	293200	273230	275731	310911	280208	333999	225412	280719	299658	252882
Chr1_679	-	Possible lysine decarboxylase	767003	80	11	11	54.84	31516	122151	142806	139953	113567	93447.8	114314	112089	91242.2	113906	94221.6	79278.3	112000
Chr1_68	yedI	Protein of unknown function (DUF808)(yedI)	90035.1	19	3	3	9.58	33171	13480.5	11710.7	14492.2	14903.7	15823.2	12258.1	12481.7	10581	10872	13408.3	13994.4	14984.5
Chr1_680	MA20_21845	Haloacid dehalogenase-like hydrolase(MA20_21845)	282953	43	6	6	32.05	26671	39358.8	40596.3	47144.4	41056.7	35813	41517.6	38277.2	39283.2	30694.7	36244.2	29059.7	31248.2
Chr1_681	argB	Belongs to the acetylglutamate kinase family. ArgB subfamily(argB)	3227798	132	16	16	69.59	31498	448771	408701	490959	461605	499043	387680	458965	518931	532631	489558	556669	413976
Chr1_682	engB	Necessary for normal cell division and for the maintenance of normal septation(engB)	754893	97	12	12	45.32	28962	118063	138555	120618	116688	110960	130140	109733	108424	110977	96784.3	87176	101447
Chr1_683	yidC	Required for the insertion and or proper folding and or complex formation of integral membrane proteins into the membrane. Involved in integration of membrane proteins that insert both dependently and independently of the Sec translocase complex, as well as at least some lipoproteins. Aids folding of multispanning membrane proteins(yidC)	1315910	101	14	14	28.69	69067	162383	177207	150127	168652	137254	194971	213875	187534	172606	214635	216768	232775
Chr1_684	rnpA	RNaseP catalyzes the removal of the 5'-leader sequence from pre-tRNA to produce the mature 5'-terminus. It can also cleave other RNA substrates such as 4.5S RNA. The protein component plays an auxiliary but essential role in vivo by binding to the 5'-leader sequence and broadening the substrate specificity of the ribozyme(rnpA)	54933.8	11	2	2	21.14	13956	6293.25	6302.12	6489.85	7354.05	8403.7	7409.17	7546.23	7723.09	7480.26	4292.19	3899.68	3936.39
Chr1_685	-	Endoribonuclease L-PSP	1.00879e+06	47	5	5	67.54	12300	67511.8	80623.7	66443	320449	288779	318180	67540.9	55700.3	75027.7	67560.7	60625.4	57323.4
Chr1_686	-	Domain of unknown function (DUF4105)	293787	26	4	4	12.08	38048	51014.7	41828.2	48871.2	48385.6	39166.6	53598.9	34632.3	31465.5	28999.2	31183.1	26848.6	33051.1
Chr1_687	-	Major Facilitator Superfamily	27501.8	14	2	2	6.75	48600	3487.11	3383.87	2866.67	2186.18	2006.96	2343.16	4286.11	4818.72	3972.7	5789.83	5177.74	6441.39
Chr1_688	-	FCD	371914	51	8	8	39.04	25275	58472.7	51831.3	57993.1	63122.1	69435	69556.7	51083.1	45819.3	42809	46131.1	49906	41905.1
Chr1_689	puuC	Aldehyde dehydrogenase family(puuC)	61385.6	8	2	2	8.08	52286	8056.4	7174.42	7394.36	10794.4	10794.9	9349.78	5008.85	4602.25	5385.82	8932.63	10021.2	9334.71
Chr1_69	def2	Polypeptide deformylase(def2)	462808	48	5	5	28.97	24726	71104.2	69187.8	78997.6	62719.6	75150.6	63662.6	71196.3	69932.5	65041	77458	77584.1	75685.7
Chr1_690	fabG	Enoyl-(Acyl carrier protein) reductase(fabG)	538394	101	12	12	61.51	26391	77844.4	68995	70765.7	72479.1	73935.9	78640.7	82103	95137	95411.1	82476.6	71893.3	87991.6
Chr1_691	-	Bacterial extracellular solute-binding proteins, family 5 Middle	463038	153	21	21	52.03	53659	62336.2	67166.4	52038.1	66621.9	54500.7	70979.6	69420.9	79506.8	68479.7	78670	89211.7	87167
Chr1_692	MA20_14690	Binding-protein-dependent transport system inner membrane component(MA20_14690)	234262	26	4	4	13.56	33895	30401.7	27734.3	29757.6	34613.5	29377.5	41346.6	33369.3	35503.3	34928	48422.4	55489.7	43318.9
Chr1_693	MA20_14685	ABC-type dipeptide oligopeptide nickel transport systems, permease components(MA20_14685)	132563	20	3	3	12.24	30354	17051.6	14640.1	20025.6	16776.7	16926.1	17085.9	17437.5	20656.6	19755	24270.6	21138.9	24188.7
Chr1_694	-	AAA domain, putative AbiEii toxin, Type IV TA system	176862	70	11	11	36.66	37051	24376.6	22015.6	27844.4	27683.5	26254.9	24512.8	23765.1	21497.1	26311.5	23014.8	27091.1	21654.3
Chr1_695	MA20_14675	Oligopeptide/dipeptide transporter, C-terminal region(MA20_14675)	238554	32	7	7	34.75	31206	31035.5	32429.4	33053.4	31417.4	37447.6	26173.3	31155.9	25540.2	26191.5	44776.6	43964.7	40451.2
Chr1_697	-	Exonuclease	47736.6	11	3	3	18.37	37284	7694.98	6282.22	8232.68	4013.61	3610.55	4045.85	8729.89	8793.39	9056.84		1513.21	5786.03
Chr1_698	ygaF	FAD dependent oxidoreductase(ygaF)	270679	124	17	17	54.15	44065	40318.1	46329	38535.6	37176.9	34561	31552.5	35496	34245.5	31792.9	40417.3	44621.3	43476.3
Chr1_7	bkdA1	2-oxoisovalerate dehydrogenase E1 alpha subunit N terminal(bkdA1)	4852182	236	22	22	62.2	45719	695084	635789	652832	722259	825954	666892	677249	645926	793280	684705	721512	716260
Chr1_70	MA20_21575	D-isomer specific 2-hydroxyacid dehydrogenase, catalytic domain(MA20_21575)	1116093	163	21	21	61.59	44842	164327	151122	177325	167327	152549	147432	144930	131675	172342	146066	137086	141609
Chr1_701	gst	Glutathione S-transferase, C-terminal domain(gst)	621164	39	5	5	32.34	21672	88052.3	88342.2	95785.1	101250	106141	91970.2	93119.8	88422.6	88614.7	76360.8	66578.6	91630.8
Chr1_702	-	glyoxalase bleomycin resistance protein dioxygenase	897597	55	5	5	48.44	13987	122684	113280	130457	123265	136591	117258	145340	154564	133032	128364	130405	127113
Chr1_705	-	PFAM Uncharacterised BCR, COG1649	115286	55	11	11	35.11	44056	18376.9	21184.4	20727.2	22466	25500	24183.7	15705.3	17182.2	18609.4	15412.1	17687.9	16829
Chr1_706	-	Bacterial transcriptional regulator	463626	52	8	8	43.18	30017	82387.3	94952.3	75971.4	61333.5	71139.6	72816.2	69707.8	80197.1	64533.9	64270.8	53362.2	67854.9
Chr1_707	-	Periplasmic binding proteins and sugar binding domain of LacI family	83311	23	5	5	14.14	41812	16793	19538	15578.8	17471.8	16352.9	16933.5	9852.22	10120.8	9524.34	4974.14	4963.89	4089.42
Chr1_708	-	ABC transporter	149146	6	1	1	4.35	27062	2671.62	2533.45	2355.07		5693.95	7828.63	14135.8	13246.4	15194.1	9694.78	9376.45	7880.96
Chr1_71	-	Arabinose-binding domain of AraC transcription regulator, N-term	137967	27	8	8	35.17	37107	18425.8	20595.6	16861.6	24839.3	29676.8	22273.6	15605.5	16477.7	18231.6	23445.5	21628.8	21384.5
Chr1_713	msrQ	Part of the MsrPQ system that repairs oxidized periplasmic proteins containing methionine sulfoxide residues (Met-O), using respiratory chain electrons. Thus protects these proteins from oxidative-stress damage caused by reactive species of oxygen and chlorine generated by the host defense mechanisms. MsrPQ is essential for the maintenance of envelope integrity under bleach stress, rescuing a wid…	91480.5	7	1	1	4.09	24815	8672.82	7465.86	9028.1	9969.29	9668.58	10804.1	15763.4	13518.7	12950	20317.1	19012.3	18439
Chr1_714	msrP	Part of the MsrPQ system that repairs oxidized periplasmic proteins containing methionine sulfoxide residues (Met-O), using respiratory chain electrons. Thus protects these proteins from oxidative-stress damage caused by reactive species of oxygen and chlorine generated by the host defense mechanisms. MsrPQ is essential for the maintenance of envelope integrity under bleach stress, rescuing a wid…	1337593	75	10	10	38.87	35420	276152	304311	222883	282588	271913	337937	95042	86782.6	96813.9	50857.9	52248.9	54265.1
Chr1_715	-	Phospholipase Carboxylesterase	530570	67	7	7	32.64	31322	71490.3	67085.4	67640.2	102213	95032.2	90623.4	61599.7	55856.4	61497.4	50367.6	45962	53833.2
Chr1_716	MA20_06560	WD40 repeats(MA20_06560)	603983	96	13	13	46.91	34594	79209.2	82362.9	68702.5	93819.8	110785	85342.4	80576.5	78049.2	68726.9	81478.2	89940.2	67124.6
Chr1_717	-	Cobalamin synthesis protein cobW C-terminal domain	986550	98	11	11	34.75	42143	143609	132707	134093	142873	170286	159405	152434	158526	134199	141862	133035	160673
Chr1_718	-	Creatinine amidohydrolase	204294	36	5	5	31.25	27885	27822.6	24397.6	25705.3	37208.7	38680.3	44598	23101	21323	22780.6	26449.3	25172.9	24182
Chr1_721	pckR	helix_turn _helix lactose operon repressor(pckR)	1406801	141	14	14	54.28	36842	202089	230491	208835	207532	222610	196379	193409	219446	182870	192823	221307	158842
Chr1_722	gyaR2	D-isomer specific 2-hydroxyacid dehydrogenase, catalytic domain(gyaR2)	1005081	103	12	12	48.77	34681	146247	139577	141936	148470	151171	135891	134312	149347	133934	138602	129145	149989
Chr1_723	puuD	Peptidase C26(puuD)	885203	73	9	9	56.03	28036	129972	141992	143819	132223	108201	121597	118515	107912	134576	124994	121923	101418
Chr1_724	-	KR domain	513230	64	10	10	52.61	26513	86282.2	83050.7	86963.9	70094	77408.4	67946	79704.5	93851.7	85608.9	63623.5	68658.7	68355.5
Chr1_725	-	Putative diguanylate phosphodiesterase	55169.8	10	2	2	2.88	85277	8397.45	6881.49	7412.64	6273.88	5090.6	7027.33	10374.7	8488.23	10756.4	4716.37	4606.87	4073.98
Chr1_730	pntAA	Alanine dehydrogenase/PNT, N-terminal domain(pntAA)	8814260	281	32	32	72.98	45038	1317630	1131006	1159109	1285030	1290125	1179166	1179320	1122530	1088146	1288420	1130548	1233025
Chr1_731	pntAB	4TM region of pyridine nucleotide transhydrogenase, mitoch(pntAB)	506194	7	1	1	9.35	14396	77281.9	89403.2	70841.7	72924.6	69387.6	62186.4	68623.5	74760.9	81538.7	68493.4	75238.8	73850.9
Chr1_732	pntB	The transhydrogenation between NADH and NADP is coupled to respiration and ATP hydrolysis and functions as a proton pump across the membrane(pntB)	1103454	113	13	13	28.11	48509	123838	137293	140281	153246	137959	171026	181746	209370	158381	184168	200120	187795
Chr1_733	-	SAF	335794	109	16	16	45.21	46598	48429.3	44003.9	45560.2	49174.5	47312.7	43499.1	41192.6	38302.7	43106.5	40016.6	32254	41507.1
Chr1_734	-	HAD-hyrolase-like	661030	10	1	1	3.14	24165	67489.3	69253.8	79333.8	122765	122560	145399	88419.2	100709	76654.6	111529	114154	103889
Chr1_735	nodN	MaoC like domain(nodN)	1255254	43	6	6	47.47	17534	188201	188155	173455	182534	214885	175329	163540	167600	154194	185296	186636	170006
Chr1_738	rpsU	structural constituent of ribosome(rpsU)	487603	7	1	1	8.57	12074	54892.5	44362.3	55728.1	68004.8	63854.5	57823.6	76728.4	66032.9	87778.2	62375.4	65075.9	58211.7
Chr1_739	-	Tetratricopeptide repeat	723931	86	10	10	42.37	32108	112400	116441	106517	118080	120800	126425	95960.9	110734	93997.9	79067.3	84265.6	66029.5
Chr1_74	-	KR domain	138762	34	7	7	36.86	26263	17073.2	14152.5	18665.9	18998.7	21671.5	15545.8	17760.1	17565.2	15591.7	20206	19673.9	18375
Chr1_740	-	Glyoxalase/Bleomycin resistance protein/Dioxygenase superfamily	312190	39	5	5	54.81	14820	51444.4	45432.5	50387.6	40011.6	40120.6	47631.7	51363.1	45796.4	46842.7	35295.2	29397.4	39596.1
Chr1_742	metN	Part of the ABC transporter complex MetNIQ involved in methionine import. Responsible for energy coupling to the transport system(metN)	433114	53	8	8	34.09	37596	63599.9	73688.6	66980.6	61763.6	71304.7	66206	65281.5	59498.6	59811.4	57218.1	62385.5	64666.5
Chr1_743	metQ	NLPA lipoprotein(metQ)	890987	99	14	14	62.23	30607	113862	120818	111076	125402	111482	111110	132149	143516	133505	139942	163223	157213
Chr1_744	-	GMC oxidoreductase	337093	64	11	11	24.06	58225	48482.4	42814.5	55083.4	44412.7	48960.7	37612	55036	45471.5	55868	59099.6	67948.4	63475.8
Chr1_745	-	Branched-chain amino acid transport system / permease component	156596	7	1	1	3.02	35460	17355.4	15052.1	15402.7	13613.4	11481.4	16042.9	31752.5	31438.6	26457.6	30490.5	30322.4	26182
Chr1_746	-	Branched-chain amino acid transport system / permease component	18947.7	3	1	1	3.39	31279	7995.03	8462.28	7113.53		7792.12	4809.31	4419.42	4563.82	4291.62	6533.2	5655.82	7666.58
Chr1_747	-	ATPases associated with a variety of cellular activities	588422	63	10	10	69.71	26502	93789.3	95953.3	109785	76070.8	66305.4	76607.8	81542.9	75493.3	75289.8	84212	90775.8	72282
Chr1_748	braF	Branched-chain amino acid ATP-binding cassette transporter(braF)	480475	95	12	12	60.89	28947	70645.6	81434.1	58773.3	79918.9	64041.2	87250.3	63894	52280.9	58392.1	58489.9	67899.1	57577.6
Chr1_749	MA20_22895	Periplasmic binding protein domain(MA20_22895)	651217	99	13	13	44.39	43160	143162	137683	142358	159114	135618	178577	16669.5	14435.8	14685	15109	14009.8	16155.8
Chr1_75	atoB	Thiolase, C-terminal domain(atoB)	153690	69	9	9	29.8	40733	23499.5	24360.7	26333.9	19120.1	15454	19204.2	19362.8	18139.7	19674.6	25736.9	26942.8	21494.2
Chr1_750	-	LysR substrate binding domain	109789	23	5	5	19.74	34995	15126.6	14295.8	16932.6	11561.1	10287.6	12110.9	20644.9	24240.5	21238.1	14851.5	16138.4	15665.1
Chr1_752	-	helix_turn_helix ASNC type	297525	47	8	8	57.53	16298	45792.9	53023.6	42131.6	41471.4	35438.4	34153.8	41206	40952.4	35339.5	45249.7	47508.4	50816.5
Chr1_755	-	Bacterial periplasmic substrate-binding proteins	5323.55	2	1	1	4.13	36635		8029.47	9134.88	988.831	837.2	1077.79		3457.27	8170.05		2951.64	5215.37
Chr1_756	dap	Hydrolyzes N-terminal residues in D-amino acid- containing peptides(dap)	240854	60	11	11	28.57	56887	40912.2	48274.2	40552.2	34291	37383.7	30096.1	34914.8	31810.3	36675	28751.1	30898.5	29679.7
Chr1_758	-	Thiamine pyrophosphate enzyme, N-terminal TPP binding domain	1733486	274	28	28	61.85	60745	257887	259253	206464	254776	233479	238070	238052	260725	229977	231517	244391	186450
Chr1_759	-	FCD	91904.3	32	5	5	34.44	26006	14627.3	15634.5	11766.4	14242.9	13534.2	13341.7	13992.1	14572.5	11975.1	13256.6	15124.9	15867.7
Chr1_761	gguC	protein conserved in bacteria(gguC)	137091	36	6	6	28.18	35221	20624.2	21731.2	21602.9	19531	18984.1	23421.5	21080.6	22900.5	24272.4	21480.1	21754.8	17513.5
Chr1_762	-	Oxidoreductase family, NAD-binding Rossmann fold	338775	54	8	8	27.97	34089	60730.1	53834.4	62022.9	58687.4	63872.1	61123.5	38193.1	40046.9	34855.5	33915.5	32641.1	29050.6
Chr1_763	MA20_27195	Dehydratase family(MA20_27195)	196080	83	16	16	36.77	65065	27676.7	28992.8	28531	30831.1	31656	24955.9	27874.4	32147.3	26878.8	24926.5	24788.4	20068
Chr1_764	dgoK	2-keto-3-deoxy-galactonokinase(dgoK)	249095	4	1	1	2.27	32746	65692.9	77604.9	59270.6		4671.81	2095.7	53340	45550.2	55737.1	51456.9	44219.6	43772.8
Chr1_765	dgoA	KDPG and KHG aldolase(dgoA)	370682	41	7	7	38.1	21700	62934	69389	74451.7	75891.7	90720.1	77511.1	30474.5	36341.5	28131.1	30811.2	27684.6	36842.8
Chr1_768	gguA	ATPases associated with a variety of cellular activities(gguA)	47155.5	18	4	4	11.72	57949	8605.29	7237.77	9874.43	8685.1	9327.93	9950.61	7183.7	7502.05	7396.67	5005.58	5056.02	4588.4
Chr1_77	msrB	SelR domain(msrB)	700922	50	6	6	56.16	16281	117154	98354.9	96342.9	111702	115563	109059	93780.8	106733	75947.9	82961	73215.3	80054.9
Chr1_770	dat	Amino-transferase class IV(dat)	1995655	157	19	19	66.89	32422	290453	325781	320051	290829	329284	318344	284933	271688	260582	286684	265958	247496
Chr1_774	hutH	Aromatic amino acid lyase(hutH)	21460.8	4	1	1	8.6	9628	8808.98	7800.3	7312.84	3216.8	3700.79	3431.17		4283.59	5900.09		9693.51	8559.54
Chr1_776	hutI	imidazolonepropionase activity(hutI)	55463.6	14	3	3	5.81	77081	11262.5	9390.16	10037.7	9031.57	9766.98	7531.38	4407.43	4685.06	4628.33	7220.55	7256.81	6662.1
Chr1_777	hutF	Amidohydrolase family(hutF)	577742	134	18	18	53.52	49132	85370.9	72501.5	69305.1	74236.8	75512.2	67479.9	84045.8	87103.4	70656.8	79142.2	69838	82610.7
Chr1_778	hutC	UTRA(hutC)	148528	75	10	10	45.75	27502	21598.2	17651.4	25788.3	20449.5	24027.1	20464.8	21520.9	20497.7	20098.5	20241.3	21199.5	19990.1
Chr1_779	MA20_09775	Aminotransferase class-III(MA20_09775)	213313	8	2	2	11.96	31901	25131.4	25645.2	23361.8	32244	31252.5	34311.7	30021.1	34305.7	34999.7	37462.3	38744.8	30636.4
Chr1_78	-	LysR substrate binding domain	316161	66	10	10	56.27	32100	47226.7	50177.6	52074.4	48080.7	41871.9	41824.1	48458.6	42616.6	50939.3	34064.3	29906.4	31473
Chr1_781	MA20_09770	Helix-turn-helix XRE-family like proteins(MA20_09770)	95250.3	17	3	3	26.37	20013	12627.5	11538	13150.3	16172.7	14198.8	17258	15501.5	15804.9	18475.5	9975.76	10721.6	10360.9
Chr1_782	dadA	D-amino acid catabolic process(dadA)	6455294	299	30	30	73.32	45110	890252	842048	969110	892681	879188	798245	955058	1070054	931472	930834	863835	746418
Chr1_783	alr	Catalyzes the interconversion of L-alanine and D- alanine. May also act on other amino acids(alr)	250759	95	14	14	45.61	42745	38833.6	35180.4	42325.7	37255.6	34542.8	43316.6	33865.9	27587.2	29819.4	32951.9	26477.1	35462.2
Chr1_784	dadR	helix_turn_helix ASNC type(dadR)	99459.6	25	4	4	21.94	17424	15558.7	14159.5	13785.1	13757.7	11046.1	14145.7	12269.6	12737.9	12874.4	12558.6	14319.1	14849.5
Chr1_786	lldD	FMN-dependent dehydrogenase(lldD)	332431	79	11	11	37.43	42124	50755.3	52752.9	60829.1	49868.2	47655	51691.6	45577.6	41938.1	36905.8	45703.8	53053.5	39832.9
Chr1_787	fdhF	Molydopterin dinucleotide binding domain(fdhF)	53591.6	9	3	3	4.81	84098	9148.78	8616.79	10211.7	9829.96	9637.02	11272.9	8701.92	8263.05	7062.51	13817	15622.3	13189
Chr1_788	-	-	257632	24	3	3	45.45	10854	33702.4	36168.6	35252.2	33040.8	38595.2	35096.4	34259	36130.2	36572.7	39673.5	42465	43674.2
Chr1_789	-	HlyD family secretion protein	201622	64	13	13	49.74	41577	31608.2	26305.1	35797.6	31210.5	31689.5	27362	25888.8	22951.5	24595.2	26041.8	23818.7	26276.1
Chr1_790	-	HlyD family secretion protein	155147	25	6	6	20.92	39001	26704.7	25712.3	22518.7	21861.6	21035.1	24429.3	26098.3	30163.3	27903.6	13111.9	12556.4	13295.2
Chr1_791	-	AcrB/AcrD/AcrF family	469432	159	26	26	31.25	112569	67411.7	69053.6	65296.6	65359.6	58381.1	76775.3	69665.1	63329.9	64532.5	69500.8	73647.8	63678.1
Chr1_792	-	UTRA	325691	83	13	13	60.78	28477	45072.8	38253.6	42735.2	49775	43543.5	49353.3	45986.9	52252.5	50981.7	47728.7	42029.6	53318.7
Chr1_793	glmS2	SIS domain(glmS2)	1194099	138	19	19	75.51	35971	173061	162451	187719	190640	225330	218932	166233	144038	153190	153263	137315	170262
Chr1_794	nagA	Amidohydrolase family(nagA)	1439150	168	20	20	68.3	41462	195431	184668	212112	205998	175699	180470	203490	190752	169407	200144	225628	194245
Chr1_795	-	carbohydrate derivative metabolic process	624242	33	5	5	28.93	25627	79104.2	63750	80721.9	97427.3	115110	114430	88084.1	96527.1	92170.1	79969.4	69911.5	75564.5
Chr1_796	purU	Catalyzes the hydrolysis of 10-formyltetrahydrofolate (formyl-FH4) to formate and tetrahydrofolate (FH4)(purU)	647694	83	13	13	62.59	32767	91425.4	75159.7	79830.3	96392.1	84965.7	113029	91338	77911.5	108263	92301.3	80511.5	75109.1
Chr1_797	alh	Aldehyde dehydrogenase family(alh)	4402102	224	25	25	52.94	54369	637795	763173	688420	610449	662255	617984	636250	606771	589432	612821	517480	728016
Chr1_799	gcvA	PFAM regulatory protein LysR(gcvA)	1113847	126	13	13	50.97	34889	169219	181630	143180	160279	164590	154496	159155	168387	169222	167819	172590	155014
Chr1_8	smoK	ATPases associated with a variety of cellular activities(smoK)	229780	77	11	11	49.55	36382	33916.5	40545.5	33890.1	30015.8	34564.4	35519.7	33635	32810.2	29688	35606.9	28575.9	29484.8
Chr1_800	-	FAD dependent oxidoreductase	307495	79	12	12	40.75	45983	41324.8	33717	47131.1	43694.7	48273.9	38149	48273.9	49197.7	57084.7	42673.1	39460.9	40070.1
Chr1_803	-	helix_turn_helix, Arsenical Resistance Operon Repressor	304174	17	3	3	25.49	11197	49210.3	43973.5	47288.5	47502.3	51407.2	44712.9	35300.9	34841.7	38749.6	43594.2	35633.9	42297.1
Chr1_804	nemA	NADH:flavin oxidoreductase / NADH oxidase family(nemA)	7840880	210	25	25	67.65	39990	1150270	931028	1321601	1155140	1125486	1036459	1132740	1135187	1309298	1030670	1056385	941130
Chr1_805	-	helix_turn_helix ASNC type	1673127	55	6	6	55.17	15906	249853	291922	288730	252974	262550	246568	229451	207434	206415	229905	273375	210356
Chr1_806	rocF	Arginase family(rocF)	342039	76	9	9	47.71	33182	47909.6	46417.6	53521	52291.8	57277.9	51170.8	48009.2	46953.3	43351.6	41261.4	39948.2	46318.7
Chr1_807	-	Ornithine cyclodeaminase/mu-crystallin family	284162	33	8	8	30.45	39285	42033.2	36950.5	42829.6	40537.7	36148.3	44162	38366.4	31889.7	36850.4	48562.1	42171.1	49015.1
Chr1_808	MA20_34335	COG2346 Truncated hemoglobins(MA20_34335)	795662	47	6	6	39.72	16466	118354	127076	95637.5	117422	116668	138623	102591	91046.1	83373.9	123999	116883	138962
Chr1_810	-	Aminoacyl-tRNA editing domain	50387.4	23	4	4	34.1	18845	7048.66	7766.56	6044.08	9948.3	8619.95	8624.37	4774.07	4474.51	3991.77		1149.7	3700.29
Chr1_811	trxA2	Tetratricopeptide repeat(trxA2)	2879711	120	14	14	44.68	35009	425562	497470	465818	414648	386428	418501	406845	422421	483481	398837	335919	475993
Chr1_812	lonD	ATP-dependent protease La (LON) substrate-binding domain(lonD)	2979006	95	12	12	69.66	25946	424932	461497	355583	446995	407281	403380	399634	437276	383304	406739	456095	418022
Chr1_813	MA20_24965	Trm112p-like protein(MA20_24965)	1098780	34	4	4	64.06	7126	161245	186715	181815	174634	160561	180764	123150	106640	136366	109790	102645	94120.5
Chr1_815	leuB	Catalyzes the oxidation of 3-carboxy-2-hydroxy-4- methylpentanoate (3-isopropylmalate) to 3-carboxy-4-methyl-2- oxopentanoate. The product decarboxylates to 4-methyl-2 oxopentanoate(leuB)	1838564	189	21	21	62.7	39714	263296	292253	294992	265660	298663	266714	263403	304015	229271	253334	280341	303238
Chr1_817	mtbA	Sugar (and other) transporter(mtbA)	235664	53	7	7	19.15	67423	34684.5	35631.8	30153.4	40114.3	44981.2	32894	30496.5	33258.8	31772.8	28717.6	27318.3	26348.9
Chr1_818	asd	Catalyzes the NADPH-dependent formation of L-aspartate- semialdehyde (L-ASA) by the reductive dephosphorylation of L- aspartyl-4-phosphate(asd)	671035	128	17	17	67.73	37497	102267	91689.6	117259	93998.3	93041.8	110236	94741.3	92354.2	92119.6	92972.4	86033.9	101802
Chr1_819	ohrR	helix_turn_helix multiple antibiotic resistance protein(ohrR)	187503	23	4	4	37.75	17235	14775	12153.6	16547.6	26220.3	21548.7	21582	32535.6	35048.3	37731.6	30430.5	24961.7	27746.3
Chr1_820	ohr	OsmC-like protein(ohr)	1114045	47	4	4	47.86	14232	171980	170981	204419	147227	133222	151733	148542	133420	121427	152854	153857	144829
Chr1_821	-	Zincin-like metallopeptidase	116164	9	2	2	24.48	16069	23090.8	25178.5	19089.3	19800.5	16689.6	22125.9	17447.1	14009.1	14150.9	16699.5	13536.1	19694.9
Chr1_822	leuD	Catalyzes the isomerization between 2-isopropylmalate and 3-isopropylmalate, via the formation of 2-isopropylmaleate(leuD)	236474	24	4	4	28.86	22236	41260.4	42271.9	48226.6	28831.5	26126.4	27489.1	26940.8	28234.4	27250.1	39472.1	43893.7	37980.5
Chr1_823	citE	HpcH/HpaI aldolase/citrate lyase family(citE)	540251	129	15	15	57.1	35543	83747.3	77107.5	79149.5	78574.6	70278.8	90043.9	79904.4	81760.2	95451.4	71974.2	73446.9	66079.2
Chr1_824	-	Domain of unknown function (DUF1737)	318590	28	3	3	76.47	7516	28438.6	32188.6	32596.3	58201.3	57819.9	54709.7	54684.8	56806.5	63609.6	16064.3	14904.6	12908.5
Chr1_826	dcp	Peptidase family M3(dcp)	3521510	316	37	37	60.12	76034	496878	482424	444574	517498	519346	586522	512989	511700	553550	486898	399430	490092
Chr1_827	mgtE	MgtE intracellular N domain(mgtE)	860749	90	13	13	39.35	50703	104445	116490	103816	119392	114377	142355	146985	164784	140194	131791	150328	141374
Chr1_828	typA	Elongation factor G C-terminus(typA)	2002830	205	24	24	45.89	66818	277587	245381	310168	266445	263704	310883	299254	343066	280665	291870	247370	275927
Chr1_829	-	Domain of unknown function (DUF1949)	94979.7	17	4	4	34.87	21109	13099.1	11175.9	14044	11493.9	13045.7	10823.3	17017.7	13770	18967.4	10214.6	8247.57	8409.7
Chr1_83	MA20_04200	Permease family(MA20_04200)	319264	31	5	5	18.78	43679	38397.4	33012.1	41811.3	37505.5	38109.7	44567.1	49943.8	44276.8	52256.8	55002.1	48285.1	59125.6
Chr1_831	fbp	carbohydrate phosphatase activity(fbp)	278424	83	11	11	39.71	36156	44317.8	48797.7	35819.6	39515.7	39553.5	37717.5	39084	31315.5	31964.1	39706	43366.5	47051.2
Chr1_832	cbbA	Fructose-bisphosphate aldolase class-II(cbbA)	1867742	139	15	15	42.66	38815	269973	244780	247635	243979	261139	204280	263077	251930	219475	262569	306197	271308
Chr1_833	-	Ribose/Galactose Isomerase	645629	123	13	13	96.03	15665	100283	102366	114311	98555.8	98881.2	94617.9	85497.4	100985	87933.2	75527.6	77046.3	70141.2
Chr1_834	tpiA2	Triosephosphate isomerase(tpiA2)	2147971	103	10	10	44.92	27901	306109	254382	260844	318898	283075	373835	316402	362259	374090	324615	313871	373507
Chr1_835	-	DeoR C terminal sensor domain	341099	52	7	7	42.13	27483	50780.3	50532.9	54317.7	50979.4	49930.8	53397.2	40814.2	34216.2	36360.2	40621	38570.7	33123.5
Chr1_836	eryD	Putative sugar-binding domain(eryD)	98222.1	13	2	2	6.01	33675	13444	11106.9	13200.1	20519.7	19060.8	19083.6	15043.2	14271.8	17618.2	6661.79	7742.3	6405.45
Chr1_837	eryC	Xylose isomerase domain protein TIM barrel(eryC)	705476	76	13	13	47.74	35011	103416	92135.4	116579	106049	118518	111830	89570.6	96100.9	92425	97840.2	102814	89771
Chr1_838	eryB	C-terminal domain of alpha-glycerophosphate oxidase(eryB)	895631	199	26	25	58.37	56139	130206	117765	130067	138822	155571	120105	122057	124839	123379	130091	130198	110205
Chr1_839	eryA	FGGY family of carbohydrate kinases, C-terminal domain(eryA)	404907	126	17	17	41.78	54342	55115.2	63124.1	52557.2	62421.6	61921.6	70902.1	58141.3	49902.9	56475.2	49972.5	43083.3	41333.7
Chr1_840	-	Predicted periplasmic lipoprotein (DUF2291)	2878933	104	13	13	65.14	23084	380150	449794	336941	396850	458912	360944	436112	465208	359932	455652	494323	521590
Chr1_841	-	ATPases associated with a variety of cellular activities	928829	189	24	24	62.06	55547	125096	109020	118924	133322	158489	130012	129530	127688	117568	132364	134332	138921
Chr1_842	-	Branched-chain amino acid transport system / permease component	394578	19	2	2	5.78	35937	57515.9	50962.4	68340.9	59167	49168.8	67495.1	60195.2	65790.3	50320.8	69834.6	70696.6	60645.9
Chr1_843	-	Periplasmic binding proteins and sugar binding domain of LacI family	5166067	150	18	18	73.33	33258	1132590	1202443	1283406	1199830	1378267	1147087	198933	159954	237233	118727	104946	118424
Chr1_844	-	DeoR C terminal sensor domain	279986	40	6	6	22.58	37858	41765.7	35639.8	41698	37658	36736.9	35123.3	34974.5	36253.3	38657.9	42386.8	46059.7	39662.9
Chr1_846	-	FAD binding domain	77727.2	23	5	5	13.51	48718	9318.9	9922.75	9225.58	14862.3	12447.3	12983.2	14671.2	17078.1	15599.9	9256.05	8558.79	7932.04
Chr1_849	MA20_16020	Aminotransferase class-III(MA20_16020)	46591.9	16	4	4	11.98	53313	5286.69	5087.57	4342.29	8610.82	7288.02	9054.92	7398.96	8497.03	6413.79		6675.97	5122.52
Chr1_850	-	-	208960	34	6	6	14.07	58446	32469.3	27145.3	37167.8	27086.8	25916.5	27181.5	22989.9	27339.3	27297.8	47001.6	42286.7	55115.5
Chr1_851	-	-	14184980	151	12	12	85.81	16764	2034750	2212422	1638043	2048370	1819538	1973050	1975910	1664622	1894118	1988120	2008157	1638374
Chr1_857	hsdR	Subunit R is required for both nuclease and ATPase activities, but not for modification(hsdR)	377888	294	43	43	49.24	110607	53991.9	61650.8	46569.6	55853.7	48446.3	65622.7	53193.6	63463.9	48921.6	54905.4	46900.1	47859.1
Chr1_858	-	type I restriction modification DNA specificity domain	320385	74	12	12	35.63	45339	39694	43142	33648.4	48854.2	45873.9	40873.3	45961.4	41145	53274.4	49622.7	59319.3	57946.8
Chr1_859	hsdM	Type I restriction-modification system methyltransferase subunit(hsdM)	723759	180	26	26	62.2	56747	108269	93212	95537.8	105337	108941	87270.7	105015	103898	118816	99771.9	81459.3	89594.4
Chr1_860	-	Type I restriction modification DNA specificity domain	393781	71	10	10	60.95	22422	55788	45012.3	53471.4	58546.9	61008.4	66942.5	54447.4	47547	50508.3	59277.4	62629.9	68120.1
Chr1_865	-	-	102695	35	7	7	33.33	27354	12943.1	10989.8	15080.3	12707.6	14482.4	10608	15185.6	17136.1	15382.9	17966	18670.5	18369.3
Chr1_867	MA20_20850	FMN-dependent dehydrogenase(MA20_20850)	368994	95	12	12	53.73	34054	52845.2	46369.6	63140.9	58058.9	56018.8	46565.2	51385.4	42103.8	43929.6	49757.1	45169.5	45706.3
Chr1_869	-	-	690720	89	13	13	45.59	36894	97626.6	102768	103999	95811.3	102712	112808	111227	102228	99552	103247	85952.6	90479.9
Chr1_870	lhr	DEAD/H associated(lhr)	133450	34	7	7	11.52	94453	17364.8	14105.8	17355.5	19388.2	17463.8	22893.9	19398.3	17674.9	16775.2	14178.3	16629.9	14772.8
Chr1_872	MA20_19830	Putative transmembrane protein (Alph_Pro_TM)(MA20_19830)	269151	37	7	7	37.96	30125	37251.4	38187.3	35624.5	35358.2	36567.7	40611.5	41366.3	43437.8	34715.3	43672.7	44883.4	39316.2
Chr1_875	-	helix_turn_helix, mercury resistance	562954	25	4	4	31.13	16934	98220.1	106286	109729	96963.2	90169.7	81478	69525.9	60992.9	82129.8	85164.2	77655.8	83830.2
Chr1_876	-	Uncharacterized ACR, COG1993	523203	64	7	7	72.27	13249	80359.5	79300.9	66297.3	85716.4	86575.8	81513.3	62313.3	64675.1	72891	77734.8	77161	80187.2
Chr1_882	uxuA	D-mannonate dehydratase (UxuA)(uxuA)	56482.2	23	5	5	14.96	44473	8718.79	9699.39	7517.76	7691.43	8698.2	6778.99	8942.61	8186.28	7311.04	4273.35	4296.52	3579.8
Chr1_883	-	FCD	344636	59	8	8	38.13	28725	44935.3	41387.4	38900.1	50301.2	44636.2	41173.8	41527.8	36565.8	41439	44872.5	37730.5	38021.8
Chr1_886	uxuB	Mannitol dehydrogenase C-terminal domain(uxuB)	70443.1	7	1	1	2.21	54617	10189.3	9225.29	8314.89	8970.24	10465.4	9525.71	8050.46	9593.97	6503.89	15455.6	15721.6	15161.7
Chr1_887	-	Bacterial extracellular solute-binding protein	1440986	113	16	16	55.47	43286	220060	223713	226407	218930	178892	250983	207063	196856	166858	189480	167800	159554
Chr1_894	-	Bacterial extracellular solute-binding proteins, family 5 Middle	2691239	292	32	32	64.83	58172	498278	426901	481996	500855	484297	431418	239283	273180	281202	212051	213204	191922
Chr1_895	nikB	Binding-protein-dependent transport system inner membrane component(nikB)	207108	16	3	3	10.51	34921	36102.2	36485.1	32139.4	36673.4	37291.2	39065.1	17904	19031	17762.4	24110.8	20040	22308.7
Chr1_896	nikC	ABC-type dipeptide oligopeptide nickel transport systems, permease components(nikC)	95632.7	21	3	3	11.03	31408	11550.1	12614.4	10327.9	15539.5	18591.7	13963.7	15566.4	18055.6	18134.6	13444.2	13337.4	14311.9
Chr1_897	nikD	Part of the ABC transporter complex NikABCDE involved in nickel import. Responsible for energy coupling to the transport system(nikD)	145488	36	6	6	30.53	28251	25627.7	23377.2	29632.6	22336	22602.6	26019	17611.2	21045.1	14365.7	18014.5	19892.5	19467
Chr1_898	nikE	Part of the ABC transporter complex NikABCDE involved in nickel import. Responsible for energy coupling to the transport system(nikE)	337638	57	10	10	47.37	29180	45274.7	42205.5	48293.8	50643.1	60545.8	47709.8	43204.4	42794.9	44994	43465.5	42821.5	49011.9
Chr1_899	-	acyl-CoA dehydrogenase	9324930	178	15	15	50	42502	1259190	1359530	1009453	1291230	1377263	1406700	1371130	1240573	1267503	1412020	1197621	1197009
Chr1_901	MA20_19860	Acyl-CoA dehydrogenase N terminal(MA20_19860)	2149299	265	26	26	59.63	64909	319915	325044	310137	316356	300119	350415	295185	286305	307570	279733	312152	292017
Chr1_902	fadA	Thiolase, C-terminal domain(fadA)	2178223	190	18	18	51.24	42658	326299	329816	364291	292425	264277	318020	316803	344132	305622	317321	289294	265213
Chr1_903	fadJ	3-hydroxyacyl-CoA dehydrogenase, C-terminal domain(fadJ)	6226258	465	45	45	70.87	80170	935244	785196	887130	866565	743908	755879	907989	979564	840476	916420	877304	849059
Chr1_904	c1	Peptidase S24-like(c1)	607219	62	9	9	46.79	23994	79550.6	92886.8	85358	89171.9	99544.7	77619.8	87923.9	70604.7	87234.6	83689.5	96772.4	95478.2
Chr1_905	-	nuclease	67299	12	3	3	11.29	33868	7856.64	6409.44	8327.6	10014.8	11283.2	9987.89	12013.1	12159.7	10876	8141.79	6845.92	7910.38
Chr1_906	lysS	tRNA synthetases class I (K)(lysS)	1551344	232	29	29	65.15	61769	212463	228917	199154	218505	206789	185053	216758	245778	240628	243530	274329	291404
Chr1_907	-	PFAM Mo-dependent nitrogenase	1716324	61	5	5	38.97	15405	242994	263800	282009	233424	257504	206444	260618	225074	226987	251543	260535	276958
Chr1_908	can	Reversible hydration of carbon dioxide(can)	426329	90	11	11	63.59	24396	61882.5	61802.7	53956.6	62043.5	70918.5	68158.4	61547.6	73033.9	52943.7	63620.6	73896.6	53331.2
Chr1_909	-	-	3031450	48	5	5	32.46	13098	425066	400166	417256	426920	447769	356499	391331	323286	396624	454610	515495	403626
Chr1_910	-	Bacterial extracellular solute-binding proteins, family 5 Middle	254000	93	15	15	40.6	58633	45168.6	43868.5	39032.4	46573	47853.8	48134.6	33053.9	28473.7	35387.9	15706	17199.9	18740.6
Chr1_917	proC	Catalyzes the reduction of 1-pyrroline-5-carboxylate (PCA) to L-proline(proC)	1492330	98	11	11	60.15	28134	214358	228244	183659	210724	183804	173038	218381	206666	218978	214345	177503	218042
Chr1_918	folD	Catalyzes the oxidation of 5,10- methylenetetrahydrofolate to 5,10-methenyltetrahydrofolate and then the hydrolysis of 5,10-methenyltetrahydrofolate to 10- formyltetrahydrofolate(folD)	1028703	116	13	13	53.85	31231	154934	130540	126455	144676	135173	153363	139084	162523	131934	149205	176862	153764
Chr1_920	pgl	Glucosamine-6-phosphate isomerases/6-phosphogluconolactonase(pgl)	1948776	99	10	10	61.64	25212	267949	309765	292684	288448	291133	284351	282333	313994	254792	311859	261418	287907
Chr1_921	zwf	Catalyzes the oxidation of glucose 6-phosphate to 6- phosphogluconolactone(zwf)	5593551	319	34	34	57.84	55079	830690	874892	703828	816378	765042	818817	787654	833701	791342	739376	799406	750498
Chr1_922	-	COG1028 Dehydrogenases with different specificities (related to short-chain alcohol dehydrogenases)	1208225	123	13	13	59.84	26692	170559	162457	161673	183830	189431	197493	170135	166826	178819	164219	152707	196613
Chr1_924	-	Branched-chain amino acid transport protein (AzlD)	83835.6	6	1	1	8.08	10531	20098	18249.1	17106.9	20215.9	22042.7	18154	8224.45	6886.26	8639.05		6016.19	1790.68
Chr1_926	-	helix_turn_helix ASNC type	590224	77	11	11	59.87	17517	84209.5	73130.1	91441.6	82975.6	99380.7	79963.8	93807.4	98750.9	76906	79242.9	82508.8	77181.7
Chr1_928	-	helix_turn_helix multiple antibiotic resistance protein	56135.8	18	3	3	25.52	16214	10764.7	12818.1	10764.2	9858.21	10394.4	9474.61	8638.41	9245.65	9600.57	3607.22	3453.33	3665.6
Chr1_929	ordL	FAD binding domain(ordL)	784501	63	10	10	22.9	47224	117077	134779	139261	112569	112388	99655.6	111668	118023	119956	96521.9	96376.8	90810.9
Chr1_931	glnA1	Glutamine synthetase, catalytic domain(glnA1)	2084103	184	21	21	53.78	53095	330851	335705	281540	312367	340421	296516	280221	333354	264129	305147	332187	330313
Chr1_935	xseA	Bidirectionally degrades single-stranded DNA into large acid-insoluble oligonucleotides, which are then degraded further into small acid-soluble oligonucleotides(xseA)	386865	118	17	17	38.16	56347	60967.1	62225.4	51891.2	60009.9	71417.5	66772.4	54816.2	56939.8	54137.1	52511.9	43643.9	47272.8
Chr1_936	gshA	Glutamate-cysteine ligase family 2(GCS2)(gshA)	1307756	155	19	19	51.2	51198	187850	189024	183471	182220	206942	158213	174035	164899	200383	188156	153986	174353
Chr1_937	rsmE	Specifically methylates the N3 position of the uracil ring of uridine 1498 (m3U1498) in 16S rRNA. Acts on the fully assembled 30S ribosomal subunit(rsmE)	300096	68	10	10	50.53	31776	45187.1	50868.5	49453.4	44159.1	35553.8	45665.8	44495.4	36599.8	51196.9	38746.1	35017.3	35408
Chr1_938	-	helix_turn_helix multiple antibiotic resistance protein	490284	48	7	7	57.24	16016	74996.4	72926.6	81039.8	88651.1	99192.5	89857.1	49041.2	42102.1	41767.8	57839.1	53124.6	66377.4
Chr1_942	btuF	Periplasmic binding protein(btuF)	111133	35	10	10	43.6	37505	25005.3	29103.8	25335.2	27797.3	32631.4	22933		6528.95	8227.52		1726.11	9763.44
Chr1_945	-	Involved in peptidolytic degradation of cyclic heptapeptide hepatotoxin microcystin (MC)	309783	122	17	17	55.21	52848	53608	49645	59492.1	44217.8	39827.3	38994	39251.2	39530.6	46420.1	45555.6	52827.8	40250.7
Chr1_946	-	Endoribonuclease L-PSP	185566	36	5	5	50.41	13315	24036.8	21106.2	27110.1	25446.8	23730.3	21521.1	36742.5	30657.6	30306.3	30095.1	32749.2	35538.5
Chr1_949	-	Bacterial extracellular solute-binding protein	2.33262e+06	194	23	23	73.48	45008	523326	615042	599731	532107	591834	488575	79737.5	73315.7	71617.6	109091	125203	101487
Chr1_950	-	RmlD substrate binding domain	352895	88	12	12	53.31	26787	47146.5	51021.1	49250.8	45558.2	39112.9	40963.7	50404.9	46497.5	57845.4	48494.8	43808.1	58084.3
Chr1_951	-	TOBE domain	473419	107	13	13	53.71	37984	68637.2	71916.8	72887.4	67850.2	69435.2	79771.7	71072.1	80546.7	77240.6	68512.8	81361.1	66660.1
Chr1_952	-	Helix-turn-helix domain, rpiR family	197136	61	9	9	41.64	30952	30834.3	33074.3	34703.7	29336.4	34629.9	33898.6	32439.5	27297.2	30738.2	23314.6	20356	23341.5
Chr1_953	MA20_27460	Putative serine dehydratase domain(MA20_27460)	293345	67	12	12	44.79	38384	42940.6	41165.7	39352.6	46256	52541.1	38136.9	37163.3	35314.9	37523.3	41457.8	34949.9	36722.6
Chr1_955	proV	ATPases associated with a variety of cellular activities(proV)	428993	76	12	12	45.88	42326	61376.1	51469.4	71927.2	59566.7	68374.9	69306.3	60056.2	64855.1	56122.9	59028.3	53442.2	49916.4
Chr1_956	-	Binding-protein-dependent transport system inner membrane component	91428.1	11	3	3	10.63	31570	7685.8	7825.51	8751.52	8144.61	8858.34	7041.67	14919.6	12926.9	16971.2		1511.14	4884.6
Chr1_957	-	Substrate binding domain of ABC-type glycine betaine transport system	1.9371e+06	99	15	15	62.15	31944	449826	381139	442297	458431	458562	400236	47259.8	55725.2	41137.1	55047.6	44300.5	53301.1
Chr1_959	-	Has immunoglobulin-binding and hemagglutination properties, and can bind to mannose. Essential for virulence. May be involved in LPS biosynthesis or polysaccharide transport (By similarity)	1424929	75	8	7	53.74	16823	184919	185009	215809	255560	221599	264402	212700	223208	184855	200854	188693	161329
Chr1_960	mdh1	Iron-containing alcohol dehydrogenase(mdh1)	330806	44	8	8	25.71	41072	45767.1	49876.6	41272.4	66092.6	55502.2	74827	53772.1	54996.3	59746.9	51315.3	52886.6	43105.7
Chr1_963	-	Helix-turn-helix domain, rpiR family	268020	55	8	8	34.29	31253	40657.4	47622.3	41060.3	41017.4	47162.1	44701.2	37165.4	37674.2	42650.8	34279.4	34199	38253
Chr1_965	-	Domain of unknown function (DUF1127)	216698	7	1	1	29.17	5687	31160.1	25601.1	25202.1	40959.6	43393.4	42406.7	30734.8	27778.9	29795.6	26719.1	25131.5	26328.7
Chr1_966	gcvT	Glycine cleavage T-protein C-terminal barrel domain(gcvT)	931790	87	12	12	50.41	38914	155003	131716	176732	128218	143603	143161	129643	151524	123578	107056	109628	123784
Chr1_967	gcvH	The glycine cleavage system catalyzes the degradation of glycine. The H protein shuttles the methylamine group of glycine from the P protein to the T protein(gcvH)	1569416	7	1	1	10.66	12919	192405	165106	214356	243032	226672	205843	215895	189763	183173	232643	258598	248028
Chr1_968	gcvP	The glycine cleavage system catalyzes the degradation of glycine. The P protein binds the alpha-amino group of glycine through its pyridoxal phosphate cofactor(gcvP)	147057	71	12	12	20.92	99223	20042.5	20891.6	17872.7	24608.5	20275.7	21806.2	17628	15999.2	16991	17205.8	20378.4	14245.4
Chr1_969	putR	helix_turn_helix ASNC type(putR)	1830933	34	5	5	32.32	18639	248833	269292	199068	289892	262325	338062	264900	220655	297431	246760	217040	222366
Chr1_970	putA	Oxidizes proline to glutamate for use as a carbon and nitrogen source(putA)	2184559	423	58	57	61.61	132144	316172	272763	368599	346161	288769	331464	305710	352251	298424	291557	260068	334253
Chr1_971	afuA1	Bacterial extracellular solute-binding protein(afuA1)	760949	77	12	12	45.75	37196	148629	123828	164184	153288	165109	182882	51182.7	49726.4	59920.7	48154.1	48258.1	47872.1
Chr1_972	fbpB	Binding-protein-dependent transport system inner membrane component(fbpB)	110942	7	1	1	1.35	80079	18470.8	14784.7	20164.6	15242.4	15410.6	14225.2	20338.7	20158.8	24321.8	14006.2	14755.3	12332.9
Chr1_973	fbpC	Part of the ABC transporter complex FbpABC involved in Fe(3 ) ions import. Responsible for energy coupling to the transport system(fbpC)	21027.2	3	1	1	5.95	37891	6160.5	5707.68	6793.38		9784.43	7389.54		7493.2	4442.16	9444.26	9612.19	8807.35
Chr1_974	-	Inositol monophosphatase family	314643	71	9	9	40.98	28626	44706	37186.2	53486	42018.4	47532.8	42631.7	43606.5	40070.5	49058	47919.7	48992.6	47851.6
Chr1_975	iolB	KduI/IolB family(iolB)	1434326	101	10	10	57.99	29792	204271	191685	173147	201403	204572	166590	234863	257310	245835	192307	159120	209431
Chr1_976	iolE	Xylose isomerase-like TIM barrel(iolE)	1283594	124	14	14	59	33099	182430	202578	198687	185847	179827	220215	167073	136483	150028	175767	186517	183014
Chr1_977	iolD	Thiamine pyrophosphate enzyme, N-terminal TPP binding domain(iolD)	1093325	159	21	21	43.16	65736	166011	183972	165096	178476	174528	159066	151989	159382	158449	131793	143133	127239
Chr1_978	iolC	Uncharacterized protein conserved in bacteria (DUF2090)(iolC)	591560	222	34	34	68.3	69735	84297.5	86708.1	95775.2	85564.4	94659.7	79736.4	83286.3	97710.4	94012.3	85593	89207.7	68594
Chr1_979	-	Helix-turn-helix domain, rpiR family	764963	85	12	12	53.62	29456	107798	96037.7	114977	110881	124482	101528	113103	100161	124383	99463.1	117964	103661
Chr1_980	idhA	Oxidoreductase family, C-terminal alpha/beta domain(idhA)	1536695	169	22	22	78.14	35649	222721	192265	180116	213272	179709	234048	254021	203268	220046	225059	199604	255620
Chr1_981	-	HTH DNA binding domain	115554	52	10	10	32.89	42187	15972.3	15204.3	14621.3	19893.7	23073.1	17145.9	18016	17981.5	17677.7	15252.6	12806.4	14471.6
Chr1_982	-	LysR substrate binding domain	37683.7	7	2	2	7.31	33097	5941.83	5562.98	5964.34	8831.06	8724.14	8423.48	2122.54	2526.97	2225.16	4837.55	5221.52	4071.82
Chr1_983	ahpC	Redoxin(ahpC)	242655	40	7	7	49.46	20506	31121.8	28819.5	26180	35587.7	31846.2	39551.5	43039.9	40883.7	34698.6	28960.4	28675	33910.4
Chr1_987	-	Multicopper oxidase	65029.7	23	5	5	14.23	57997	12642.6	11094.6	11286.2	11756.3	10551.1	10045	3633.98	3443.44	2910.76		2524.31	8359.23
Chr1_988	sodC	Destroys radicals which are normally produced within the cells and which are toxic to biological systems(sodC)	11579190	126	10	10	53.76	18131	1732840	1680273	1552463	1678030	1853941	1488663	1598240	1411590	1615127	1550820	1431705	1376428
Chr1_991	fbpC	ATPases associated with a variety of cellular activities(fbpC)	107488	40	9	9	40.6	39881	17533.5	17384.2	14067.1	15284.6	14848.7	15052.8	12413.8	11802.4	10712.3	18361.6	14787.9	16775.3
Chr1_992	futA1	Bacterial extracellular solute-binding protein(futA1)	2.55862e+06	113	15	15	58.58	36360	523222	469707	585225	622670	645519	528424	119292	98868.7	97877.5	82918.3	84257.4	83845.3
Chr1_993	sfuB	Binding-protein-dependent transport system inner membrane component(sfuB)	121936	22	4	4	6.28	63492	9434.04	10205.8	9745.63	18147.7	18876.4	15468.8	25039	21280.6	26381.5	21675.1	24448.5	17877.1
Chr1_996	fdhD	Required for formate dehydrogenase (FDH) activity. Acts as a sulfur carrier protein that transfers sulfur from IscS to the molybdenum cofactor prior to its insertion into FDH(fdhD)	191688	43	6	6	33.09	28845	27108.8	30190.9	26481.4	23923.1	23844.2	24585.6	28173.7	24098.9	24011.7	25429.7	28158.8	27354.8
Chr1_997	ribH2	Catalyzes the formation of 6,7-dimethyl-8- ribityllumazine by condensation of 5-amino-6-(D- ribitylamino)uracil with 3,4-dihydroxy-2-butanone 4-phosphate. This is the penultimate step in the biosynthesis of riboflavin(ribH2)	9081266	105	10	10	62.03	17414	420487	457544	440623	1849160	2044193	1776021	1471720	1210386	1445293	1756400	1667200	1571063
Chr1_998	-	Bacterial extracellular solute-binding protein	18776720	250	22	22	71.02	45205	3478350	3484626	3533248	3488910	3119111	2820848	1462980	1387273	1351373	1710410	1809638	1598048
Chr1_999	amyD	Binding-protein-dependent transport system inner membrane component(amyD)	42574.3	18	3	3	10.24	32658	8267.1	8304.68	7474.76	5502.07	5326.57	5932.47	6885.71	7378.43	7278.62	8347.85	9576.87	7575.33
Chr2_1	dnaA	it binds specifically double-stranded DNA at a 9 bp consensus (dnaA box) 5'-TTATC CA A CA A-3'. DnaA binds to ATP and to acidic phospholipids(dnaA)	374210	80	16	16	35.71	60257	52826.1	56176	42456.9	57781.5	47906.9	59928.3	54966.4	52527.6	60237.3	51246.5	49917.6	52713.7
Chr2_10	MA20_18500	Bacterial extracellular solute-binding proteins, family 5 Middle(MA20_18500)	577397	200	26	26	54.02	70660	116904	116259	122702	124735	121984	144021	41371.1	43819.3	40866.8	31755.8	36355	27037.1
Chr2_100	-	-	3194317	55	8	8	49.69	17885	641736	641944	598075	753513	606440	819575	129721	105586	150179	167425	200059	152598
Chr2_1000	nrdJ	Catalyzes the reduction of ribonucleotides to deoxyribonucleotides. May function to provide a pool of deoxyribonucleotide precursors for DNA repair during oxygen limitation and or for immediate growth after restoration of oxygen(nrdJ)	1587103	237	36	36	34.66	138207	215509	246092	222253	217841	249939	254999	251485	284396	298241	236501	257190	199746
Chr2_1001	-	COG0494 NTP pyrophosphohydrolases including oxidative damage repair enzymes	89931.8	32	6	6	41.98	18052	10416.2	10667.7	10390.7	14201.8	15496.9	15124.2	13488.2	13721.3	11516	9103.19	8032.21	7755.86
Chr2_1003	-	Universal stress protein family	17604660	148	16	16	58.72	30758	2632890	2578363	2401936	2672570	2372278	3046380	2432820	2669671	2817719	2238990	2558174	1879432
Chr2_1004	cinA1	Probable molybdopterin binding domain(cinA1)	986035	72	7	7	33.73	27066	157491	156785	129408	151732	147804	150874	131624	136542	156304	133760	119326	118860
Chr2_1005	-	NAD(P)H dehydrogenase (quinone) activity	275356	19	4	4	29.15	21354	26559.4	22120.2	23333.9	32832.5	35899.5	30185	60355.5	63525.3	59336.4	47825	54456.2	39577.7
Chr2_1006	ilvA	Catalyzes the anaerobic formation of alpha-ketobutyrate and ammonia from threonine in a two-step reaction. The first step involved a dehydration of threonine and a production of enamine intermediates (aminocrotonate), which tautomerizes to its imine form (iminobutyrate). Both intermediates are unstable and short- lived. The second step is the nonenzymatic hydrolysis of the enamine imine intermedi…	264997	57	9	9	24.34	46282	34662.3	36126.7	39626.8	34822	32636.7	35631	38988.6	40076.6	44929.9	32858.5	27029.5	29256.5
Chr2_1007	rhlE	DEAD-like helicases superfamily(rhlE)	721412	17	3	3	4.67	58200	101307	101606	81653.3	119149	141030	117039	95782.2	86626.4	89584.4	126946	103327	118548
Chr2_1008	cysB	Pyridoxal-phosphate dependent enzyme(cysB)	2901015	121	15	15	61.4	36715	430813	428460	426128	435016	478030	507122	410081	354121	341936	380252	393633	426999
Chr2_1009	alaS2	Threonyl and Alanyl tRNA synthetase second additional domain(alaS2)	262508	32	4	4	23.48	27128	43985	43067.7	40592.3	39814	32706.4	40903.5	35026	29950.8	33301.3	34634.1	31450.1	39836.5
Chr2_101	-	DUF218 domain	5782706	97	8	8	24.26	29811	759817	751281	831699	822786	770299	666779	1021980	939921	1153517	927499	767616	1081599
Chr2_1010	sseA	Rhodanese Homology Domain(sseA)	5142637	127	14	14	42.25	31104	742389	631774	715094	793984	918949	703284	747558	695183	666507	724656	635948	657596
Chr2_1011	-	Acetyltransferase (GNAT) domain	1819810	63	7	7	46.24	19672	256541	290473	281790	281941	227699	241043	275381	242161	227265	275076	275242	250090
Chr2_1013	-	Citrate lyase, alpha subunit (CitF)	3973292	172	19	19	46.17	54059	563334	528350	534412	565358	561839	455780	604842	599322	689840	579108	483124	482199
Chr2_1016	-	Alcohol dehydrogenase GroES-like domain	752889	73	11	11	55.66	34647	106863	94942.5	117022	111919	127091	132968	103223	100719	89780.7	107250	92147	93353.9
Chr2_1017	pepE	Creatinase/Prolidase N-terminal domain(pepE)	679249	117	15	15	48.68	41741	104307	111958	103158	107392	121073	87355.8	92960.3	85994.7	78621.7	94810	104535	81882.2
Chr2_1018	-	Nodulation protein S (NodS)	163319	49	9	9	46.38	30338	25407.2	27601.9	22807	24272.5	27459.9	23511.7	21685	20409.6	23609.9	20810.5	23884	22492.4
Chr2_1019	-	SBF-like CPA transporter family (DUF4137)	13396.4	6	2	2	4.98	34628	3427.27	3020.64	3255.1	2115.54	2537.47	1891.23	3086.91	3688.52	3152.07	3115.22	3233.42	2563.24
Chr2_102	sbp	Bacterial extracellular solute-binding protein(sbp)	1286777	165	21	21	59.36	37782	185595	186129	177615	201882	218152	209986	179876	172367	171765	162590	176520	159730
Chr2_1020	galE	Polysaccharide biosynthesis protein(galE)	636378	126	15	15	57.31	37206	90195.4	84492.3	84979	89102.5	99353.1	101748	97201.7	97341.2	99208.1	94716.8	92640.4	104877
Chr2_1021	mazG	Phosphoribosyl-ATP pyrophosphohydrolase(mazG)	717878	113	15	15	64.6	30998	104914	118463	102177	97857.7	100488	97968.3	100886	104083	95925.9	110018	90206.8	89060.3
Chr2_1022	-	Flavin reductase like domain	1158379	86	9	9	68.97	22418	161812	132191	175208	175698	205696	173716	168162	179247	138457	173798	198097	146942
Chr2_1023	-	Nitroreductase family	94983	25	4	4	29.38	21611	11632.3	10333.4	11097.7	11868.7	12736.4	11657.9	7660.29	8891.49	7712.17	12791	12225	12055.6
Chr2_1025	thrS	Threonyl and Alanyl tRNA synthetase second additional domain(thrS)	2335185	204	28	28	51.67	74604	349844	348271	329881	331063	382038	298075	342827	304280	352971	338094	393906	304234
Chr2_1028	yidD	Could be involved in insertion of integral membrane proteins into the membrane(yidD)	426713	44	7	7	60.16	14061	68910.1	81915	57861.8	60247.6	57697.1	60743	51167.1	55381.6	50593.9	66247.2	72418.6	67280.1
Chr2_1029	nifU	COG0822 NifU homolog involved in Fe-S cluster formation(nifU)	516828	56	7	7	61.64	16089	73737.2	64083.5	78074.7	76841.9	82479.6	62745.3	78493.7	91947.4	77231.8	73800.2	82877.6	86179.3
Chr2_103	cysT	Binding-protein-dependent transport system inner membrane component(cysT)	428708	31	6	6	29.17	31175	47166.4	50453.2	41382	49005.2	52490.8	53361.4	67002.9	69563.3	62006.7	88867.4	87644.7	99223.7
Chr2_1030	folE	GTP cyclohydrolase I activity(folE)	98022.8	15	3	3	16.9	23776	7561.49	8151.29	6677.56	11480.3	10345.3	10917.9	11583.9	12061.9	10367.6	16779.5	13709	13653.4
Chr2_1031	hisI	Catalyzes the hydrolysis of the adenine ring of phosphoribosyl-AMP(hisI)	344084	35	5	5	46.04	15280	45278.6	53366.1	41409.2	43757.6	35031.9	37360.2	53369	49825.5	57651.7	51359.7	59879.8	51555.7
Chr2_1032	rssA	Patatin-like phospholipase(rssA)	424699	99	12	12	46.98	34343	62547.3	62400.3	68019.7	70690.9	72446.5	72853.4	62722.4	61801.5	57821.2	59487.4	59018.2	54472
Chr2_1035	-	-	119469	48	8	4	25.11	51208	14606.5	17338.3	15210.4	14929.2	16514.5	14950.8	20760.9	18526.5	20570.2	17441.6	20762.2	17504.3
Chr2_1038	-	CoA-transferase family III	346082	83	13	13	39.63	41339	53565.2	63102.5	62839.4	47897.1	44403	43229.7	44308.7	39096.6	37306.3	47790.8	47391.6	52456.1
Chr2_1039	gcdH	Acyl-CoA dehydrogenase, N-terminal domain(gcdH)	2596274	112	13	13	42.39	43263	353237	403241	364132	326678	306263	268455	398637	421798	366046	394442	468616	403333
Chr2_104	cysW	Binding-protein-dependent transport system inner membrane component(cysW)	88550.8	7	2	2	7.29	30701	9847.86	11422.9	10491	9127.82	9879.28	9340.15	15913.9	17230.4	15082.1	16856	17927.1	19760
Chr2_1040	-	LysR substrate binding domain	83360.4	19	5	5	19.79	31074	10284.4	10095.7	9253.87	11022.1	11453.6	9126.71	13247.8	14694	11017.7	13347.9	12902.5	13514.7
Chr2_1041	MA20_21365	Luciferase-like monooxygenase(MA20_21365)	130999	48	7	7	32.42	35339	20264.8	20789.8	19326	22381.6	19584.4	25321.4	15915.1	15740.4	16252.9	16939.8	13947.2	19131.8
Chr2_1043	MA20_16805	MMPL family(MA20_16805)	237919	59	11	11	14.97	110368	47658.8	56293.9	52751.2	40558.2	38768.7	32601.1	26187.3	21295	23989.5	21316	23127.3	19696.2
Chr2_1044	-	HlyD family secretion protein	329646	67	11	11	40.84	40783	57693.4	47218.9	58384	56555.1	63911.6	45254.5	42931.8	39824.6	50150.5	27115.2	25876.9	31264
Chr2_1045	-	Bacterial regulatory proteins, tetR family	243538	21	4	4	30.32	20679	37124.6	30582.9	31377.9	34965	32245.3	41650.4	35405.3	34150.1	41199.5	35509.3	33624.8	37425.9
Chr2_1046	tgt	Catalyzes the base-exchange of a guanine (G) residue with the queuine precursor 7-aminomethyl-7-deazaguanine (PreQ1) at position 34 (anticodon wobble position) in tRNAs with GU(N) anticodons (tRNA-Asp, -Asn, -His and -Tyr). Catalysis occurs through a double-displacement mechanism. The nucleophile active site attacks the C1' of nucleotide 34 to detach the guanine base from the RNA, forming a coval…	147434	76	12	7	33.69	41452	22426.7	24606.9	21583	19111.2	20566.7	20497.7	25260.6	26555.1	23003.5	24917	20873.9	29817.4
Chr2_1048	ppiB	PPIases accelerate the folding of proteins. It catalyzes the cis-trans isomerization of proline imidic peptide bonds in oligopeptides(ppiB)	2377013	95	10	10	70.24	18203	358541	369865	382183	365060	425892	336056	336020	320095	281387	314499	297921	336761
Chr2_1049	ppiA	PPIases accelerate the folding of proteins. It catalyzes the cis-trans isomerization of proline imidic peptide bonds in oligopeptides(ppiA)	1545457	73	6	6	34.69	20751	208120	169950	248113	262852	309137	228859	226238	270574	193515	160519	163281	161672
Chr2_105	cysA	Part of the ABC transporter complex CysAWTP involved in sulfate thiosulfate import. Responsible for energy coupling to the transport system(cysA)	1234422	141	17	17	57.51	42598	189783	217169	191627	184647	173699	165852	182918	149331	209267	155626	145646	146850
Chr2_1050	coaD	Reversibly transfers an adenylyl group from ATP to 4'- phosphopantetheine, yielding dephospho-CoA (dPCoA) and pyrophosphate(coaD)	856529	70	8	8	48.78	17399	119048	133610	133872	127189	121560	140213	125498	118859	141835	134452	160565	110168
Chr2_1053	gyrA	A type II topoisomerase that negatively supercoils closed circular double-stranded (ds) DNA in an ATP-dependent manner to modulate DNA topology and maintain chromosomes in an underwound state. Negative supercoiling favors strand separation, and DNA replication, transcription, recombination and repair, all of which involve strand separation. Also able to catalyze the interconversion of other topol…	1240657	384	46	46	55.1	101730	179487	187414	182073	183402	181407	188324	169061	180026	137300	172276	159502	202912
Chr2_1054	marC	MarC family integral membrane protein(marC)	259445	7	1	1	3.83	22396	38820.4	39253.5	37992.2	45385.9	37217.4	48266.1	23469.4	25900.1	19025.8	24256.2	26211.4	19911.1
Chr2_1055	phnN	Catalyzes the phosphorylation of ribose 1,5-bisphosphate to 5-phospho-D-ribosyl alpha-1-diphosphate (PRPP)(phnN)	48445.9	6	2	2	16.67	20737	5149.82	5832.78	4499.32	8900.94	8701.53	10454.6	10927.3	12780.8	12399.2	12558	13530.1	13262.9
Chr2_1056	phnF	UTRA(phnF)	134744	32	6	6	27.67	28033	21303.6	25155.2	18895.6	23954.4	24783.2	23126.8	18060.8	21369.3	17970.6	14173.6	13114.1	13388
Chr2_1058	ssb	Plays an important role in DNA replication, recombination and repair. Binds to ssDNA and to an array of partner proteins to recruit them to their sites of action during DNA metabolism(ssb)	4076587	115	11	11	68.45	18371	603299	520906	715520	515805	413200	433018	629292	685193	534851	573285	642954	517927
Chr2_106	ndvB	Glycosyl hydrolase 36 superfamily, catalytic domain(ndvB)	1753972	1023	132	132	58.67	320387	253997	279358	203391	246355	203152	251381	260918	237086	253598	243605	237416	228569
Chr2_1060	uvrA	The UvrABC repair system catalyzes the recognition and processing of DNA lesions. UvrA is an ATPase and a DNA-binding protein. A damage recognition complex composed of 2 UvrA and 2 UvrB subunits scans DNA for abnormalities. When the presence of a lesion has been verified by UvrB, the UvrA molecules dissociate(uvrA)	539629	290	40	40	53.18	107515	78842.9	92159	82439.9	82484.7	77865.4	78155.4	74198.9	66174	84301.2	74553.6	71487.6	61155.6
Chr2_1061	hupB	Histone-like DNA-binding protein which is capable of wrapping DNA to stabilize it, and thus to prevent its denaturation under extreme environmental conditions(hupB)	22300200	68	7	7	64.84	9074	3096950	3422528	2966671	3554980	4215322	2995860	3188870	2796521	2657915	2836620	3286893	2432245
Chr2_1062	lon	ATP-dependent serine protease that mediates the selective degradation of mutant and abnormal proteins as well as certain short-lived regulatory proteins. Required for cellular homeostasis and for survival from DNA damage and developmental changes induced by stress. Degrades polypeptides processively to yield small peptide fragments that are 5 to 10 amino acids long. Binds to DNA in a double-stran…	2881730	358	42	42	59.48	89896	423652	390975	431117	388535	457148	400473	397947	386110	431950	412027	334654	348580
Chr2_1063	clpX	ATP-dependent specificity component of the Clp protease. It directs the protease to specific substrates. Can perform chaperone functions in the absence of ClpP(clpX)	7407861	183	22	22	67.45	46656	995761	986887	798837	1092940	1167244	1147455	1056980	902003	891485	1016020	1019265	981812
Chr2_1064	clpP	Cleaves peptides in various proteins in a process that requires ATP hydrolysis. Has a chymotrypsin-like activity. Plays a major role in the degradation of misfolded proteins(clpP)	2500173	108	11	11	53.11	23440	357210	301867	355516	420371	431773	416959	387032	442888	375820	312386	366000	278594
Chr2_1065	hflX	GTPase that associates with the 50S ribosomal subunit and may have a role during protein synthesis or ribosome biogenesis(hflX)	654382	150	22	22	58.51	53244	109500	100897	105213	73052.7	75108	75376.6	90986.2	106769	75177.8	73615.4	80865.1	71332.9
Chr2_1066	hfq	RNA chaperone that binds small regulatory RNA (sRNAs) and mRNAs to facilitate mRNA translational regulation in response to envelope stress, environmental stress and changes in metabolite concentrations. Also binds with high specificity to tRNAs(hfq)	2149812	52	5	5	65.38	8854	374974	412351	427017	371722	337047	389077	246330	204742	249392	244682	212154	291607
Chr2_1068	trkA	TrkA-C domain(trkA)	630626	125	17	17	48.69	50523	86979.2	82784.6	99489.8	83609	89527.1	68089.6	94399.3	105380	84250.2	89964.5	83454.3	100269
Chr2_1069	ntrX	Sigma-54 interaction domain(ntrX)	2770023	265	27	27	71.52	50155	406784	384351	408338	400898	480519	359663	398783	341528	429381	372781	423976	441810
Chr2_107	pncB	Catalyzes the synthesis of beta-nicotinate D- ribonucleotide from nicotinate and 5-phospho-D-ribose 1-phosphate at the expense of ATP(pncB)	369982	110	18	18	52.53	49909	53430.9	52732.5	53254.9	58552.9	61060.6	57225.8	54096.9	50643.4	57555.6	52753.8	63157.8	58146.3
Chr2_1070	ntrY	HAMP (Histidine kinases, Adenylyl cyclases, Methyl binding proteins, Phosphatases) domain(ntrY)	562679	144	22	22	36.69	84727	87121.3	77645.6	92204.2	81619	91238.4	97816.8	77330.8	68952.8	73299.6	75249	85441	85590.4
Chr2_1071	ntrC	Sigma-54 interaction domain(ntrC)	1495705	234	30	30	65.38	54554	234270	195242	250059	232638	186807	187982	194966	221224	200606	192940	228215	208970
Chr2_1072	ntrB	PAS domain(ntrB)	1556211	147	19	19	56.05	41383	246765	231467	236026	221727	187229	231623	220318	188274	189261	218888	241990	232509
Chr2_1074	ispDF	Bifunctional enzyme that catalyzes the formation of 4- diphosphocytidyl-2-C-methyl-D-erythritol from CTP and 2-C-methyl- D-erythritol 4-phosphate (MEP) (IspD), and catalyzes the conversion of 4-diphosphocytidyl-2-C-methyl-D-erythritol 2- phosphate (CDP-ME2P) to 2-C-methyl-D-erythritol 2,4- cyclodiphosphate (ME-CPP) with a corresponding release of cytidine 5-monophosphate (CMP) (IspF)(ispDF)	484215	106	15	15	50.11	48032	70944.8	58901.1	72977.9	69199.2	71827.5	70581.4	64985.7	58385.1	63974.4	70421.1	63939.7	75906.4
Chr2_1075	cinA	Competence-damaged protein(cinA)	233159	43	6	6	54.55	16872	23491.8	22681.3	21388	35736.1	35184.1	40791.9	31867.8	31985.6	36928.1	46185.9	51069	52496
Chr2_1076	-	KR domain	94991.2	49	8	8	40.44	29031	14248.4	14654.9	12754.1	14404.5	12483.9	12741.4	14211.2	16321.6	12115.6	10854.6	9199.91	11961
Chr2_1077	pasT	Polyketide cyclase / dehydrase and lipid transport(pasT)	349062	61	10	10	73.03	17746	37131.8	38828.9	30341.5	56500	59328.8	66413.5	54758.3	58974	63859.7	48232.9	44623.8	51575.7
Chr2_1078	lipA	Catalyzes the radical-mediated insertion of two sulfur atoms into the C-6 and C-8 positions of the octanoyl moiety bound to the lipoyl domains of lipoate-dependent enzymes, thereby converting the octanoylated domains into lipoylated derivatives(lipA)	750795	94	13	13	49.38	35957	101943	110125	105293	103433	91200.3	106715	107586	88801.4	91703.6	97941	89103.8	116946
Chr2_1079	lpdA	Pyridine nucleotide-disulphide oxidoreductase, dimerisation domain(lpdA)	3455184	268	26	25	57.7	51739	496090	455426	525102	498397	543482	556987	492901	423151	437911	499810	560976	440749
Chr2_108	-	Phenazine biosynthesis-like protein	606286	97	10	10	44.93	29831	90205.4	73601.1	93476.3	87144.2	102723	90615.2	82732.8	74553.4	95148.4	76596.5	72832.6	79913.5
Chr2_1080	pdhC	The pyruvate dehydrogenase complex catalyzes the overall conversion of pyruvate to acetyl-CoA and CO(2)(pdhC)	9220690	299	27	27	70.92	46716	1327500	1319882	1369896	1287570	1473421	1458295	1263830	1117160	1434652	1404640	1624118	1266435
Chr2_1081	pdhB	The pyruvate dehydrogenase complex catalyzes the overall conversion of pyruvate to acetyl-CoA and CO2(pdhB)	12132000	300	24	24	72.89	48954	1670510	1610803	1793020	1738870	1486833	1497869	1749390	1478148	1799984	1742820	1875961	1863142
Chr2_1082	pdhA	The pyruvate dehydrogenase complex catalyzes the overall conversion of pyruvate to acetyl-CoA and CO(2)(pdhA)	10846180	219	17	17	47.98	38115	1568900	1822741	1457465	1543640	1375066	1464139	1549780	1670089	1828951	1401610	1338184	1272588
Chr2_1084	-	Methyltransferase domain	107859	22	4	4	29.53	21447	15132	12145.2	13353.2	16928.3	13648.3	15398.9	15833.5	15229.8	15828.7	17577.2	16238.1	16194.3
Chr2_1085	eno	Catalyzes the reversible conversion of 2- phosphoglycerate into phosphoenolpyruvate. It is essential for the degradation of carbohydrates via glycolysis(eno)	5163811	216	19	19	67.06	45319	738374	600846	614491	759556	692853	820644	764406	706480	769362	751393	757765	666217
Chr2_1086	kdsA	3-deoxy-8-phosphooctulonate synthase activity(kdsA)	2995862	134	14	14	45.13	29498	436108	493886	431829	449805	445760	400756	426721	468904	397171	399424	419265	380976
Chr2_1087	pyrG	Catalyzes the ATP-dependent amination of UTP to CTP with either L-glutamine or ammonia as the source of nitrogen. Regulates intracellular CTP levels through interactions with the four ribonucleotide triphosphates(pyrG)	3076326	286	31	31	64.94	60077	441401	468478	354594	458433	538773	412944	431114	480240	358492	422782	436649	464952
Chr2_1089	secG	Preprotein translocase SecG subunit(secG)	568499	38	4	4	25	14331	67766.7	70448.7	60200.5	68936.6	69005.2	81233.5	83611.6	80700.4	99087	76941.8	62983	69938.4
Chr2_109	-	Mycolic acid cyclopropane synthetase	467975	75	11	11	51.91	29591	66108.4	55462	66686.5	59801.1	51863.9	69463.2	70386.8	62230.6	73900	64392.1	58311.8	72075
Chr2_1090	tpiA	Involved in the gluconeogenesis. Catalyzes stereospecifically the conversion of dihydroxyacetone phosphate (DHAP) to D-glyceraldehyde-3-phosphate (G3P)(tpiA)	1798263	113	13	13	64.96	26485	259170	260276	273737	247704	243507	214841	264528	276608	216984	241951	210910	211500
Chr2_1091	ppiD	SurA N-terminal domain(ppiD)	301047	82	17	17	39.17	68080	46941.9	51486.4	38769.5	63247	67154.7	62726.8	28345.5	24575.1	29673.9	15404	12517.1	16984
Chr2_1092	trpD	Catalyzes the transfer of the phosphoribosyl group of 5- phosphorylribose-1-pyrophosphate (PRPP) to anthranilate to yield N-(5'-phosphoribosyl)-anthranilate (PRA)(trpD)	2423720	103	12	12	52.21	34839	357706	310462	378058	369306	435226	418356	343305	324792	341307	329793	375570	336949
Chr2_1093	trpC	indole-3-glycerol-phosphate synthase activity(trpC)	932989	125	13	13	58.58	29269	136595	152428	146914	127221	117489	115390	142841	169291	151879	128500	144765	119752
Chr2_1094	moaC	Catalyzes the conversion of (8S)-3',8-cyclo-7,8- dihydroguanosine 5'-triphosphate to cyclic pyranopterin monophosphate (cPMP)(moaC)	467630	66	9	9	69.7	17480	63394.8	65278.7	63037.6	69750.6	75652.7	79275.4	71786.9	72147.2	76450.6	73823.8	63548.5	59119.8
Chr2_1095	moeA	MoeA N-terminal region (domain I and II)(moeA)	911903	110	15	15	43.32	42654	136350	161578	128474	132774	119717	135605	116286	97961.3	102148	142016	170059	145887
Chr2_1096	lexA	Represses a number of genes involved in the response to DNA damage (SOS response), including recA and lexA. In the presence of single-stranded DNA, RecA interacts with LexA causing an autocatalytic cleavage which disrupts the DNA-binding part of LexA, leading to derepression of the SOS regulon and eventually DNA repair(lexA)	672615	77	11	11	53.75	26070	96943.8	115423	99704.3	102885	107874	87575.9	93449.2	85950.4	75513.3	88061.9	77807.7	73234.2
Chr2_1099	gltX	Catalyzes the attachment of glutamate to tRNA(Glu) in a two-step reaction glutamate is first activated by ATP to form Glu-AMP and then transferred to the acceptor end of tRNA(Glu)(gltX)	2091025	189	23	23	58.77	52063	340770	392712	293715	299165	308337	275897	308639	314143	308459	282210	279211	317288
Chr2_110	frk	pfkB family carbohydrate kinase(frk)	142858	37	8	8	40.84	33444	24636.2	27357.9	23345.2	20760.5	23522.7	24111.1	16082.3	18883.4	16731.7	14685.3	15995.8	11989.8
Chr2_1100	gltA	Citrate synthase, C-terminal domain(gltA)	5648216	299	25	25	59.77	48242	831262	807701	722942	819840	849599	686279	814331	680985	686485	812360	799712	823536
Chr2_1101	lpxB	Condensation of UDP-2,3-diacylglucosamine and 2,3- diacylglucosamine-1-phosphate to form lipid A disaccharide, a precursor of lipid A, a phosphorylated glycolipid that anchors the lipopolysaccharide to the outer membrane of the cell(lpxB)	652244	123	17	17	50.63	43777	104032	118988	115894	112230	120038	102093	89894.7	95950	103238	80365	86930.6	86874.4
Chr2_1102	cdsA2	Protein of unknown function (DUF1009)(cdsA2)	451710	99	14	14	63	31707	59200.3	66375.4	55440.4	67301	66422.5	73397.5	68776.5	69000.3	75086.2	59005.3	48835.9	62351.7
Chr2_1103	lpxA	Involved in the biosynthesis of lipid A, a phosphorylated glycolipid that anchors the lipopolysaccharide to the outer membrane of the cell(lpxA)	474786	19	3	3	18.35	29386	83059	97720.3	81901.1	69202.4	73598.3	64460.5	55798.1	63182.4	58701.5	46780.1	38955.3	48084.8
Chr2_1104	fabZ	Involved in unsaturated fatty acids biosynthesis. Catalyzes the dehydration of short chain beta-hydroxyacyl-ACPs and long chain saturated and unsaturated beta-hydroxyacyl-ACPs(fabZ)	151538	27	3	3	24.2	17187	20726.5	19502.4	17052.9	24576.4	28708.3	25359.3	19866.3	19895.4	21180.5	19197.7	21926.2	19449.6
Chr2_1105	lpxD	Catalyzes the N-acylation of UDP-3-O-acylglucosamine using 3-hydroxyacyl-ACP as the acyl donor. Is involved in the biosynthesis of lipid A, a phosphorylated glycolipid that anchors the lipopolysaccharide to the outer membrane of the cell(lpxD)	646891	121	14	14	61.25	36357	89676.2	73561.1	73991.1	90832.9	93490.8	108777	96736.6	98875.9	99876.4	87722.6	96392.3	86238.5
Chr2_1106	bamA	Part of the outer membrane protein assembly complex, which is involved in assembly and insertion of beta-barrel proteins into the outer membrane(bamA)	8504393	291	41	41	61.2	85919	1245850	1399010	1176680	1517290	1254491	1456536	1110310	1278281	1317383	939143	817521	1088936
Chr2_1107	rseP	Peptidase family M50(rseP)	687849	97	12	12	43.54	40977	92139.9	77022.2	89142.8	99502	90251.7	100849	99264.6	111585	102394	96686.5	110635	114994
Chr2_1109	uppS	Catalyzes the condensation of isopentenyl diphosphate (IPP) with allylic pyrophosphates generating different type of terpenoids(uppS)	257608	51	7	7	30.31	28005	34734	41184.4	29182.5	30217.2	27764.7	25094.1	35161.3	37789.6	39875.7	41596.8	36178.2	45535.2
Chr2_111	fixR	Enoyl-(Acyl carrier protein) reductase(fixR)	931735	120	14	14	65.3	28793	148175	119541	129951	143746	119397	130118	131268	134541	155541	121871	140990	137655
Chr2_1110	frr	Responsible for the release of ribosomes from messenger RNA at the termination of protein biosynthesis. May increase the efficiency of translation by recycling ribosomes from one round of translation to another(frr)	3111423	161	14	14	54.84	20723	520097	571838	426253	430458	499414	485024	424768	446663	500451	437155	352763	407123
Chr2_1111	pyrH	Catalyzes the reversible phosphorylation of UMP to UDP(pyrH)	743916	81	11	11	75.42	25046	112413	113364	109859	119987	108645	121367	97750.7	104554	106576	77400	91212.5	76716.4
Chr2_1112	tsf	Associates with the EF-Tu.GDP complex and induces the exchange of GDP to GTP. It remains bound to the aminoacyl-tRNA.EF- Tu.GTP complex up to the GTP hydrolysis stage on the ribosome(tsf)	4756560	181	22	22	81.97	31491	704845	742421	760579	693152	760453	760479	662502	564932	568404	643999	771770	718262
Chr2_1113	rpsB	structural constituent of ribosome(rpsB)	3992035	147	16	16	73.05	27999	612109	540612	662942	591839	542694	689807	553636	489145	589780	571168	579309	478487
Chr2_1114	-	Calcium/calmodulin dependent protein kinase II association domain	89646.9	9	2	2	9.76	18246	17379.8	14045.6	19548.6	13411.6	13508.2	12419.1	21234	19506.7	21097.6	17173.7	20169.3	15114.5
Chr2_1115	MA20_36210	Domain of unknown function (DUF1849)(MA20_36210)	2374262	120	14	14	46.79	31355	340170	273780	328739	369951	307065	333303	327145	318122	373551	305442	279182	326148
Chr2_1116	-	YjgF/chorismate_mutase-like, putative endoribonuclease	2256641	35	4	4	25.97	15809	379206	356019	314525	304265	356604	250216	252247	287963	210266	293002	345042	309539
Chr2_1117	ugpQ	Glycerophosphoryl diester phosphodiesterase family(ugpQ)	1856612	149	15	15	77.24	27216	271273	298841	238468	289902	244146	292150	264622	239752	314066	230934	267448	235048
Chr2_1119	hit	Scavenger mRNA decapping enzyme C-term binding(hit)	504950	23	3	3	19.29	15300	51983.1	46496.5	49899.2	62242.3	63515	62838	79325	67567.5	88698.2	62304.8	52915.6	52937
Chr2_1120	clpA	C-terminal, D2-small domain, of ClpB protein(clpA)	3878725	415	46	46	64.08	91067	542773	624317	528879	544005	482871	514335	584102	497752	583110	585834	639394	498141
Chr2_1121	clpS	Involved in the modulation of the specificity of the ClpAP-mediated ATP-dependent protein degradation(clpS)	304511	21	3	3	38.79	13337	52903.7	58061.9	60924.5	46359.2	43376.3	40422.3	44292.6	41961.4	51520.2	16439	19500.4	18567.9
Chr2_1124	MA20_36070	Protein of unknown function (DUF1489)(MA20_36070)	112540	18	4	4	37.93	16346	13656	13498	15580.3	16182.6	19163.9	17959.2	17284.7	19980.7	19571.5	17134.2	19604.3	16485.6
Chr2_1125	sdaA	Serine dehydratase beta chain(sdaA)	459206	121	14	14	44.54	50107	69116.3	79449.8	75129	65049.7	57777.5	57930.9	66134.6	58931.8	63041.3	61095.3	58514.5	57336.7
Chr2_1126	-	DUF218 domain	101002	34	6	6	31.44	29529	20605.2	21579.4	22822.2	24182.2	22563.3	23997	6867.32	7472.13	6382.02	4243.72	4794.7	4459.77
Chr2_1128	-	helix_turn_helix, mercury resistance	886432	53	8	8	59.38	15151	137967	124828	153271	109298	106743	123402	122024	121099	104596	123710	104043	125811
Chr2_1129	-	-	474763	21	3	3	32.23	13421	62090.8	52508.9	63785.7	58794.2	64274.3	58812.5	84813.3	80020.1	99608	74837.9	60135	84888.9
Chr2_1131	-	ribosome binding	18340200	50	7	7	43.27	11217	2469970	2149819	2719755	2708350	2874232	3056900	2583580	2485109	3065796	3009880	3267801	3080653
Chr2_1132	queF	Catalyzes the NADPH-dependent reduction of 7-cyano-7- deazaguanine (preQ0) to 7-aminomethyl-7-deazaguanine (preQ1)(queF)	6041014	79	8	8	66.45	17402	902983	890871	901115	872382	840310	875864	916033	1061516	1021467	759038	770844	680449
Chr2_1134	-	Bacterial protein of unknown function (DUF924)	1522177	79	10	10	57.78	21372	237620	216225	227146	224388	257847	261905	190389	156578	183636	182882	162962	182079
Chr2_1135	pccR	Pfam:DUF955(pccR)	432772	134	19	19	55.53	52521	71034.2	72014.7	67660.6	64157.1	71170.9	59611.5	65705.8	52978.3	72223.2	61598.5	72037.7	73341.9
Chr2_1136	pccB	Carboxyl transferase domain(pccB)	429209	81	14	14	40.2	55694	62407.1	54685.2	67458.3	58687	51629.4	67532.6	54942.6	62310.1	51691.8	54631.9	46404	44282.8
Chr2_1137	pccA	Biotin carboxylase C-terminal domain(pccA)	607895	121	19	19	37.63	72479	84370.3	70452.3	83883.7	88255.7	98998.8	81067	88282.6	92230.8	105133	93820.9	90661	85621.8
Chr2_1138	bhbA	Methylmalonyl-CoA mutase(bhbA)	1220021	213	32	32	63.34	77949	166067	168931	176200	166736	155701	189319	175310	178452	151916	174378	149266	167033
Chr2_1139	-	-	1410725	47	5	5	39.17	13156	200486	212461	187314	163126	136749	148297	217473	215738	249508	267703	308926	258095
Chr2_114	-	OmpA-like transmembrane domain	149737	25	4	4	25.44	24586	15995.9	17201.8	19093.3	35592.9	39065.5	29106.7	23486.8	26508	20252.7	12865.2	10931	12639
Chr2_1140	-	Tripartite ATP-independent periplasmic transporter, DctM component	414912	45	5	5	7.92	73050	59186.5	50300.2	69127.4	65917.2	73800.8	54017.4	60239.3	65190.1	61502.6	56242	57918.4	45299.5
Chr2_1141	-	NMT1-like family	3931113	154	17	17	65.65	34273	803841	778751	812690	871356	981073	775787	223811	249828	243110	187317	153295	199722
Chr2_1142	murI	Provides the (R)-glutamate required for cell wall biosynthesis(murI)	1067375	154	18	18	74.37	30708	168005	138937	172957	157947	180494	150523	146185	133833	150082	149108	146358	148557
Chr2_1143	trmJ	Catalyzes the formation of 2'O-methylated cytidine (Cm32) or 2'O-methylated uridine (Um32) at position 32 in tRNA(trmJ)	473555	98	12	12	57.25	30392	70504	73396.7	63756.7	67336.5	74262.1	79509.6	65522.4	62120.4	58077.3	72317.3	58002.8	77770
Chr2_1144	pfpI	DJ-1/PfpI family(pfpI)	600053	27	3	3	34.54	20778	72477.8	58325	73522.5	72469.4	66632.1	74568.5	114285	115085	129946	105467	123469	90733.6
Chr2_1145	-	Ribbon-helix-helix domain	831718	19	3	3	33.09	15398	119355	114357	120561	105947	108135	101659	127190	145276	125900	121642	133277	133661
Chr2_1146	icd	Isocitrate/isopropylmalate dehydrogenase(icd)	14533990	261	26	26	62.62	45455	2155010	2431956	2264651	2047510	1668752	2123982	2101400	1866733	1835854	2055350	2237182	1696110
Chr2_1148	alaS	Catalyzes the attachment of alanine to tRNA(Ala) in a two-step reaction alanine is first activated by ATP to form Ala- AMP and then transferred to the acceptor end of tRNA(Ala). Also edits incorrectly charged Ser-tRNA(Ala) and Gly-tRNA(Ala) via its editing domain(alaS)	2401854	445	54	54	71.07	95528	353291	328967	344300	324899	382266	278550	355982	296368	326814	343167	351361	278709
Chr2_1149	recA	Can catalyze the hydrolysis of ATP in the presence of single-stranded DNA, the ATP-dependent uptake of single-stranded DNA by duplex DNA, and the ATP-dependent hybridization of homologous single-stranded DNAs. It interacts with LexA causing its activation and leading to its autocatalytic cleavage(recA)	972802	141	17	17	58.45	38735	132332	115777	116386	138908	139190	120127	149711	162346	165254	143712	146058	162056
Chr2_115	rnd1	3'-5' exonuclease(rnd1)	397576	41	6	6	58.54	23111	60339	65256.3	66139.2	64259.4	67486.1	58578.1	60924.7	67025.5	56755.6	57096.9	53441.1	65887.7
Chr2_1150	yiaD	Glycine zipper(yiaD)	917874	117	12	12	79.09	22964	133009	141359	121302	126518	105605	123974	149799	133408	153052	127601	136642	146080
Chr2_1151	-	Protein conserved in bacteria	1358733	51	8	8	60.31	21890	218952	183069	247870	243024	223340	279185	160543	189608	141210	129541	109658	115746
Chr2_1152	rarA	MgsA AAA+ ATPase C terminal(rarA)	287308	82	13	13	41.88	48503	43515	51013.8	48777.2	39571.4	41472.7	45787.2	35403.3	28792.4	28506.3	40707.5	34897.5	46180.3
Chr2_1153	htrA2	Trypsin(htrA2)	470557	190	24	24	59.7	50153	73321.9	87796.7	66137.4	75444	71556.1	90264.5	57725.8	47245.7	48772	53438.1	55018.3	49089.3
Chr2_1154	rplQ	structural constituent of ribosome(rplQ)	4416122	35	4	4	37.32	15636	680989	586414	560502	612384	519760	528165	675543	746620	646121	592112	495387	585329
Chr2_1155	rpoA	DNA-dependent RNA polymerase catalyzes the transcription of DNA into RNA using the four ribonucleoside triphosphates as substrates(rpoA)	4625760	193	22	22	72.4	37313	659730	562161	639123	639935	708165	650441	671679	582934	636312	651196	530190	643827
Chr2_1156	rpsK	Located on the platform of the 30S subunit, it bridges several disparate RNA helices of the 16S rRNA. Forms part of the Shine-Dalgarno cleft in the 70S ribosome(rpsK)	1805706	41	4	4	32.56	13891	321512	306233	331956	314097	323029	338834	273586	227416	229916	161448	150324	180992
Chr2_1157	rpsM	Located at the top of the head of the 30S subunit, it contacts several helices of the 16S rRNA. In the 70S ribosome it contacts the 23S rRNA (bridge B1a) and protein L5 of the 50S subunit (bridge B1b), connecting the 2 subunits(rpsM)	2335162	95	10	10	62.3	13769	396549	413864	414717	395839	417753	447742	337748	341096	397678	276523	269484	273467
Chr2_1158	adk	Catalyzes the reversible transfer of the terminal phosphate group between ATP and AMP. Plays an important role in cellular energy homeostasis and in adenine nucleotide metabolism(adk)	3050851	121	12	12	79.38	20850	449820	531285	363146	436621	438922	429691	408882	459617	369092	428322	506985	406319
Chr2_1159	secY	The central subunit of the protein translocation channel SecYEG. Consists of two halves formed by TMs 1-5 and 6-10. These two domains form a lateral gate at the front which open onto the bilayer between TMs 2 and 7, and are clamped together by SecE at the back. The channel is closed by both a pore ring composed of hydrophobic SecY resides and a short helix (helix 2A) on the extracellular side of …	665512	70	7	7	13.9	47939	98009	101686	90365.9	81793.9	82045.1	83169.7	104376	104118	84600.6	127711	127608	134034
Chr2_116	-	Peptidase dimerisation domain	6097827	244	26	26	61.15	51011	893312	745795	922000	882489	978940	870306	868089	785744	815857	890408	718121	974112
Chr2_1160	rplO	rRNA binding(rplO)	5167207	91	8	8	45.51	16245	561891	496040	628298	521408	620565	477226	1092420	1039625	1026859	1004000	1193547	980052
Chr2_1161	rpmD	structural constituent of ribosome(rpmD)	522478	21	3	3	49.23	7172	97116.3	103734	101984	137609	118639	138789	24263.1	21495.9	23543.7	29161.8	31688.1	25720
Chr2_1162	rpsE	With S4 and S12 plays an important role in translational accuracy(rpsE)	3148370	119	11	11	46.77	20464	450306	436576	404938	463590	530348	463627	413160	390922	374835	423942	351576	435500
Chr2_1163	rplR	This is one of the proteins that binds and probably mediates the attachment of the 5S RNA into the large ribosomal subunit, where it forms part of the central protuberance(rplR)	1427826	28	4	4	39.17	12669	205477	233072	208166	170726	183157	172380	227963	190828	234730	175343	164739	185653
Chr2_1164	rplF	This protein binds to the 23S rRNA, and is important in its secondary structure. It is located near the subunit interface in the base of the L7 L12 stalk, and near the tRNA binding site of the peptidyltransferase center(rplF)	814086	65	7	7	36.72	19152	114549	132912	112046	118727	121453	127630	127475	129675	124086	109280	126202	91006.3
Chr2_1165	rpsH	One of the primary rRNA binding proteins, it binds directly to 16S rRNA central domain where it helps coordinate assembly of the platform of the 30S subunit(rpsH)	5245159	70	8	8	59.09	14604	796959	795985	864543	735827	765742	824492	773551	640763	861155	735468	589429	740319
Chr2_1166	rpsN	Binds 16S rRNA, required for the assembly of 30S particles and may also be responsible for determining the conformation of the 16S rRNA at the A site(rpsN)	2081022	21	2	2	25.74	11666	291994	263875	322070	303332	278288	339469	281556	303080	263105	326649	352819	344687
Chr2_1167	rplE	This is 1 of the proteins that binds and probably mediates the attachment of the 5S RNA into the large ribosomal subunit, where it forms part of the central protuberance. In the 70S ribosome it contacts protein S13 of the 30S subunit (bridge B1b), connecting the 2 subunits(rplE)	5971197	156	14	14	68.65	21074	904120	1055325	1015672	834634	935029	683620	795135	779789	865145	902965	870730	820639
Chr2_1168	rplX	One of two assembly initiator proteins, it binds directly to the 5'-end of the 23S rRNA, where it nucleates assembly of the 50S subunit(rplX)	763532	41	5	5	49.51	11208	122805	109008	120186	126157	144130	121835	61475.7	72194	61574.8	76735.9	72192.6	68568.1
Chr2_1169	rplN	Binds to 23S rRNA. Forms part of two intersubunit bridges in the 70S ribosome(rplN)	5299234	41	6	6	37.7	13460	756271	724908	690023	723922	864913	710470	717217	819947	585139	746986	598419	716342
Chr2_117	polA	In addition to polymerase activity, this DNA polymerase exhibits 5'-3' exonuclease activity(polA)	515514	345	46	46	60.33	107012	75717.6	87671.3	74435	77711.7	74560.6	91728.2	74245.7	84996	67575.5	69667	76076.4	67797.5
Chr2_1170	rpsQ	One of the primary rRNA binding proteins, it binds specifically to the 5'-end of 16S ribosomal RNA(rpsQ)	2093983	46	5	5	46.25	9123	270784	298161	216738	321137	263856	343574	366226	325756	422546	315042	283787	328283
Chr2_1171	rpmC	Ribosomal L29 protein(rpmC)	1263704	7	1	1	19.7	7512	176336	147990	156687	241386	278610	289534	140041	124962	116389	115430	124847	136340
Chr2_1172	rplP	Binds 23S rRNA and is also seen to make contacts with the A and possibly P site tRNAs(rplP)	1970944	28	3	3	26.28	15501	264617	246932	283482	251572	289805	212101	289243	314092	277990	289254	283187	308560
Chr2_1173	rpsC	Binds the lower part of the 30S subunit head. Binds mRNA in the 70S ribosome, positioning it for translation(rpsC)	3241233	120	14	14	55.93	26590	442728	470319	459489	448854	415853	466276	493673	493366	519457	551079	531574	566389
Chr2_1174	rplV	Ribosomal protein L22p/L17e(rplV)	2652575	69	6	6	49.61	14143	536443	537709	629301	522885	479454	503867	306127	339043	285699	149477	137436	161912
Chr2_1175	rpsS	Protein S19 forms a complex with S13 that binds strongly to the 16S ribosomal RNA(rpsS)	5684494	44	5	5	56.52	10444	655348	730233	663908	658127	563107	671402	1057850	972362	941746	982811	1014790	1076694
Chr2_1176	rplB	One of the primary rRNA binding proteins. Required for association of the 30S and 50S subunits to form the 70S ribosome, for tRNA binding and peptide bond formation. It has been suggested to have peptidyltransferase activity(rplB)	2526030	152	16	16	54.87	30168	373549	426662	359851	354580	301211	289301	352334	294879	391278	321474	363882	264703
Chr2_1177	rplW	One of the early assembly proteins it binds 23S rRNA. One of the proteins that surrounds the polypeptide exit tunnel on the outside of the ribosome. Forms the main docking site for trigger factor binding to the ribosome(rplW)	1947483	48	4	4	50.52	10482	281939	316194	335812	258934	286390	278327	311548	350301	335720	290883	334452	278766
Chr2_1178	rplD	One of the primary rRNA binding proteins, this protein initially binds near the 5'-end of the 23S rRNA. It is important during the early stages of 50S assembly. It makes multiple contacts with different domains of the 23S rRNA in the assembled 50S subunit and ribosome(rplD)	5551494	69	7	7	42.72	22561	727765	872163	836627	768174	631128	630472	862538	777698	771942	819121	690959	782840
Chr2_1179	rplC	One of the primary rRNA binding proteins, it binds directly near the 3'-end of the 23S rRNA, where it nucleates assembly of the 50S subunit(rplC)	3516750	93	9	9	46.41	25064	467591	405896	515931	397946	454557	398414	582268	558133	542540	583508	487560	555162
Chr2_118	deaD	DbpA RNA binding domain(deaD)	351362	125	20	20	43.77	68848	53547.1	46879	60161.7	47405.5	38565	55627.9	44809.1	37389.6	50124.9	52202.2	43095.1	48310.1
Chr2_1180	rpsJ	Involved in the binding of tRNA to the ribosomes(rpsJ)	4813582	48	4	4	43.14	11628	711781	733584	791719	699296	775986	676397	632328	701347	744753	711148	766061	617102
Chr2_1181	tuf	This protein promotes the GTP-dependent binding of aminoacyl-tRNA to the A-site of ribosomes during protein biosynthesis(tuf)	53204470	402	33	5	75.96	42605	7850560	7278830	7786602	7593410	7784712	8773521	7318180	7737674	7023762	7286400	6898693	8472020
Chr2_1182	fusA	Catalyzes the GTP-dependent ribosomal translocation step during translation elongation. During this step, the ribosome changes from the pre-translocational (PRE) to the post- translocational (POST) state as the newly formed A-site-bound peptidyl-tRNA and P-site-bound deacylated tRNA move to the P and E sites, respectively. Catalyzes the coordinated movement of the two tRNA molecules, the mRNA and…	8457780	462	40	40	80.55	76295	1248220	1006807	1442001	1229360	1362554	1017329	1225120	1212778	1458462	1148550	1276605	1093112
Chr2_1183	rpsG	One of the primary rRNA binding proteins, it binds directly to 16S rRNA where it nucleates assembly of the head domain of the 30S subunit. Is located at the subunit interface close to the decoding center, probably blocks exit of the E-site tRNA(rpsG)	2583123	121	12	12	69.23	17625	335504	332620	328450	352859	330125	386814	429392	502486	505144	378592	444941	304392
Chr2_1184	rpsL	With S4 and S5 plays an important role in translational accuracy(rpsL)	1291910	60	5	5	44.72	13871	208067	246598	195885	234745	214434	248229	181867	209190	156644	185582	152234	162991
Chr2_1186	rpoC	DNA-dependent RNA polymerase catalyzes the transcription of DNA into RNA using the four ribonucleoside triphosphates as substrates(rpoC)	8361860	731	79	79	59.07	155557	1192810	1319420	1357916	1167620	1016296	1194506	1186710	1353742	1059349	1230150	1131243	1004645
Chr2_1187	rpoB	DNA-dependent RNA polymerase catalyzes the transcription of DNA into RNA using the four ribonucleoside triphosphates as substrates(rpoB)	4138552	740	83	83	68.05	153725	590292	702285	492650	569295	521077	649030	596723	685360	495581	606650	513295	499867
Chr2_1188	rplL	Forms part of the ribosomal stalk which helps the ribosome interact with GTP-bound translation factors. Is thus essential for accurate translation(rplL)	10393740	71	6	6	66.94	12546	1474800	1295691	1675960	1372300	1121915	1269068	1484390	1247878	1407748	1515240	1633507	1360906
Chr2_1189	rplJ	Forms part of the ribosomal stalk, playing a central role in the interaction of the ribosome with GTP-bound translation factors(rplJ)	9477270	82	7	7	55.81	17945	1478960	1729943	1511417	1537820	1430126	1604335	1254220	1065989	1419230	1273650	1351236	1064855
Chr2_119	gyrB	A type II topoisomerase that negatively supercoils closed circular double-stranded (ds) DNA in an ATP-dependent manner to modulate DNA topology and maintain chromosomes in an underwound state. Negative supercoiling favors strand separation, and DNA replication, transcription, recombination and repair, all of which involve strand separation. Also able to catalyze the interconversion of other topol…	2231570	322	37	37	54.77	88771	322618	326655	296343	335262	343649	270075	309698	264732	354531	296716	326672	276120
Chr2_1190	rplA	Binds directly to 23S rRNA. The L1 stalk is quite mobile in the ribosome, and is involved in E site tRNA release(rplA)	4146844	139	12	12	56.65	24611	606810	685360	654567	596038	567619	593125	598223	584351	663678	598831	547016	503210
Chr2_1191	rplK	Forms part of the ribosomal stalk which helps the ribosome interact with GTP-bound translation factors(rplK)	4307865	60	5	5	44.37	15018	607296	500671	643104	594173	651981	571645	673285	576734	768875	589493	622518	683621
Chr2_1192	nusG	Participates in transcription elongation, termination and antitermination(nusG)	4546413	161	18	18	86.29	19668	688392	590508	613987	755016	884735	782389	570773	518335	635300	553580	633750	517542
Chr2_1193	secE	Essential subunit of the Sec protein translocation channel SecYEG. Clamps together the 2 halves of SecY. May contact the channel plug during translocation(secE)	998171	14	1	1	16.67	7418	152337	136388	170794	166365	198033	149314	126868	128641	147421	143800	150983	127924
Chr2_1196	rlmB	RNA 2'-O ribose methyltransferase substrate binding(rlmB)	326041	100	13	13	59.44	31075	45827	48983.3	38655.3	47632.5	46429.8	52771.9	46189.9	47205.5	48153.9	48054	45126.3	45386.7
Chr2_1197	MA20_31615	Domain in cystathionine beta-synthase and other proteins.(MA20_31615)	9684830	79	11	11	77.62	15747	1374770	1401547	1267814	1386370	1395052	1584579	1467310	1422662	1698303	1440100	1215220	1663250
Chr2_1198	MA20_31620	Rhomboid family(MA20_31620)	237264	13	2	2	9.09	26305	25880.6	26378.6	27782.1	29115.5	31667.8	26395.6	35742.4	29969.2	33438.8	31864.4	27840.7	32495
Chr2_12	-	amino acid transport	2.30271e+06	104	15	15	44.57	37914	501408	538666	560577	513902	451777	596832	79115.3	75696.1	87246.2	82187.8	69119.3	73335.3
Chr2_1202	MA20_32230	Hexapeptide repeat of succinyl-transferase(MA20_32230)	82752.8	17	4	4	33.14	18592	8805.01	10263.1	8552.71	12268.9	10389.1	11278.8	13008.2	13340.6	11683.6	15908.4	14996	13345.6
Chr2_1205	MA20_32250	Protein of unknown function (DUF3126)(MA20_32250)	697197	28	4	4	52.94	7976	85765	89419.8	69377.3	99122.6	101458	80511.4	127061	114644	137093	144398	135229	136923
Chr2_1206	cysE	Serine acetyltransferase, N-terminal(cysE)	219169	94	13	13	60.22	29826	28907	24308.2	33582	31255.5	37162.9	35446.8	35725	34835.5	29668.7	29021.5	27538.2	31812.2
Chr2_1207	MA20_32265	alpha/beta hydrolase fold(MA20_32265)	2070738	80	9	9	42.97	27456	326215	361945	338827	313334	260087	361709	273046	287663	246430	277982	293960	237783
Chr2_1208	-	Uncharacterized ACR, COG1430	789811	52	6	6	40.88	17888	150828	125896	145220	139921	139366	147365	96663.3	81674.9	82879.9	60376.3	58711.4	67149.3
Chr2_1209	cspB	Cold shock protein domain(cspB)	348506	48	7	7	50.78	21413	62208.2	71908.8	66298.2	51634.4	54128.6	45943.8	46810.8	45009.1	51452.6	32597.8	37838.7	30958.3
Chr2_1210	gloA	Glyoxalase/Bleomycin resistance protein/Dioxygenase superfamily(gloA)	1177947	72	9	9	75.34	16775	191578	229123	183920	163052	172400	191298	142670	121346	147076	153219	138269	126351
Chr2_1211	MA20_08550	Tim44(MA20_08550)	668985	76	12	12	44.15	35604	84642.1	97133.6	101441	95829.9	85907.3	90452.6	101017	110745	82980.4	93707.9	90254.7	102445
Chr2_1212	recJ	DHH family(recJ)	294543	80	13	13	31.65	62193	43204.5	35106	44096.9	44999.3	52618.8	43540.7	42330.6	35714.1	44172.4	39854.9	37026.4	44489.4
Chr2_1213	ddlA	Cell wall formation(ddlA)	532810	105	17	17	59.21	37530	71342.6	78587.8	73275.4	75939.1	69707.7	88760	76557.3	81428.1	63750	79139.8	82620	88244.4
Chr2_1214	glpX	Bacterial fructose-1,6-bisphosphatase, glpX-encoded(glpX)	1116838	83	12	12	46.65	34974	153336	122998	176099	149599	121233	167645	152970	171995	176531	174769	201027	184701
Chr2_1215	hom	Homoserine dehydrogenase(hom)	1326598	169	21	21	55.35	46825	203898	218418	222433	183659	202750	168244	195277	186084	207191	184889	168809	189848
Chr2_1216	aatC	Aminotransferase class I and II(aatC)	308363	103	15	15	43.84	44762	43008	48777.9	43772.8	44557	39892.2	51860.6	46763.3	47727.1	45734.4	44201.2	41717.3	35403.8
Chr2_1217	-	-	293850	38	5	5	52.17	12262	51251	48675	51874.9	42481.7	45171.9	50967	35515.5	31141.4	36610.8	42016.8	35244.6	48577.1
Chr2_1219	-	Uncharacterized protein conserved in bacteria (DUF2218)	1129005	49	5	5	76.6	10505	166889	199930	184617	156130	165810	149141	159974	146886	161020	162379	169403	189048
Chr2_1221	map	Metallopeptidase family M24(map)	920695	132	16	16	77.82	30274	133062	141320	117553	133108	147717	149156	123269	145392	106649	140719	121778	150564
Chr2_1222	radC	metallopeptidase activity(radC)	4182.35	2	1	1	7.23	27706		3620.96	7833.09		2912.12	2135.69		3135.54	5089.59		4574.04	4857.9
Chr2_1223	-	Outer membrane protein beta-barrel domain	27263.3	7	2	2	11.32	22109	9054.3	10567.3	7581.17	4779.17	4261.84	4141.26	2788.63	2815.93	2231.22	5435.15	5603.01	6097.99
Chr2_1224	cobL	Tetrapyrrole (Corrin/Porphyrin) Methylases(cobL)	2395766	65	11	11	41.65	42589	328978	381770	291984	365972	353657	405481	304594	280300	327139	307465	256408	264584
Chr2_1225	nirA	Nitrite and sulphite reductase 4Fe-4S domain(nirA)	169082	25	4	4	14.39	46262	22709.3	26684.9	22869.3	28748.8	28013.7	25449.2	20814.2	19692.6	19922.2	21558.4	18889.9	21156.9
Chr2_1226	cobH	Precorrin-8X methylmutase(cobH)	491917	55	8	8	52.88	21855	68183.7	62795.6	64966.1	66968.5	76253.4	58352.9	62053.1	50401	72793.9	73239.9	79611	61147.4
Chr2_1227	cobI	Tetrapyrrole (Corrin/Porphyrin) Methylases(cobI)	276204	43	7	7	47.95	26450	40838	41968.4	42382.3	42739.7	42903.2	38023	41020.7	43925.8	48621.1	37775.5	32829	41627
Chr2_1228	cobJ	Cobalamin synthesis G N-terminal(cobJ)	109727	73	15	15	37.23	60423	16631.5	14000.3	14949.3	13377.5	14417.6	10961	16175.6	15743.6	18072.3	17830.9	19592.5	14494.1
Chr2_1229	-	-	1191545	56	7	7	55.9	16513	198801	167552	194644	163888	132833	131431	162447	178456	190629	130528	143879	116540
Chr2_1232	nmoB	Flavin reductase like domain(nmoB)	116360	26	4	4	30.16	20299	18199.8	17609.2	15447.9	16901.1	15781.1	13943.9	12236.4	10168	11089.5	12103.8	10118	11824.3
Chr2_1233	-	Periplasmic binding protein	452081	77	12	12	46.56	38613	69961.6	74086.3	83306.4	88647	93207.5	82344	49374.2	50601.9	40086	36352	39733.3	40280.9
Chr2_1234	cobD	Converts cobyric acid to cobinamide by the addition of aminopropanol on the F carboxylic group(cobD)	144374	46	8	8	30.89	34639	17438.2	17291.3	15534.2	23480.8	26178	26884.5	20063.7	19958.3	23485.9	19656.5	16578.9	17701.1
Chr2_1235	cobC	Aminotransferase class I and II(cobC)	595704	87	10	10	40.36	35378	92751.1	83114	92930.4	93370.4	87608.6	105508	86374.5	95599	86186.5	75730.4	69396.9	82237.6
Chr2_1236	cobB	Catalyzes the ATP-dependent amidation of the two carboxylate groups at positions a and c of hydrogenobyrinate, using either L-glutamine or ammonia as the nitrogen source(cobB)	1257647	228	23	23	67.43	47068	184728	213882	187399	192511	197319	223801	164604	187528	157301	158475	159936	167486
Chr2_1237	cobA	Tetrapyrrole (Corrin/Porphyrin) Methylases(cobA)	236733	68	10	10	50.34	30406	33095.8	34781.1	37460.9	38951.7	36376	41055.3	32749.8	29977.1	29339.3	32161.4	36566.6	36641.9
Chr2_1238	cbiD	Catalyzes the methylation of C-1 in cobalt-precorrin-5B to form cobalt-precorrin-6A(cbiD)	450994	58	8	8	31.44	38689	64943.9	70473.3	76785.1	64116.8	60393.4	64225.7	59085.7	48284.9	66017	67891.3	69197.9	68311
Chr2_1239	cobK	Precorrin-6x reductase CbiJ/CobK(cobK)	363117	15	3	3	16.53	25968	59133.3	57972.9	53852	51895.6	51550.8	47397.9	52731.9	63254.7	62872.7	42161.8	50203.1	44004.7
Chr2_1240	cobM	Tetrapyrrole (Corrin/Porphyrin) Methylases(cobM)	295735	43	7	7	38.89	26700	53225.1	61774.6	63571.9	44471	52710.7	49008.2	36456.6	39125.5	31115.8	35918.2	32768.8	30461.1
Chr2_1242	-	Tellurite resistance protein TerB	171162	25	4	4	32.43	16374	22513.5	26391.8	20771.7	30050.7	34921.1	29616	17717.9	20160.8	19348.7	22999.7	23157.8	19753
Chr2_1243	-	Sulfite exporter TauE/SafE	39594.4	7	2	2	13.03	27035	2349.07	1914.35	2322.29	3578.59	3916.64	4111.75	8296.54	8517.31	7740.57	11944.6	12021.4	10096.1
Chr2_1245	cobO	Required for both de novo synthesis of the corrin ring for the assimilation of exogenous corrinoids. Participates in the adenosylation of a variety of incomplete and complete corrinoids(cobO)	733546	40	7	7	42.92	23919	103218	108370	115497	98637.5	83202.8	82851.9	93874	88140.1	99229.2	114948	105642	96433.1
Chr2_1246	cobN	CobN/Magnesium Chelatase(cobN)	198383	118	22	22	22.33	136770	23740.2	28039.7	24103.4	30633.9	33555.5	35891.5	26185.7	27614.4	26108.6	28627.1	32875.3	26820.7
Chr2_1247	cobW	Cobalamin synthesis protein cobW C-terminal domain(cobW)	475989	132	17	17	66.76	37830	69462.3	64703	76676	68387.9	67442.5	68040.4	61256.3	57536.5	52121.5	70748.2	82874.9	72529.1
Chr2_1248	cobP	Catalyzes ATP-dependent phosphorylation of adenosylcobinamide and addition of GMP to adenosylcobinamide phosphate(cobP)	497892	54	6	6	57.23	18670	85408.1	100158	98052.6	75857.7	61169.9	71994.1	65485.7	78463.9	74382.3	40956	41341.5	41151.3
Chr2_125	adhC	Alcohol dehydrogenase GroES-like domain(adhC)	8130280	258	25	25	81.89	39683	1187510	1131281	1384030	1142790	1084039	1144005	1220780	1224113	1154317	1137830	1208705	1165797
Chr2_1251	cobQ	Catalyzes amidations at positions B, D, E, and G on adenosylcobyrinic A,C-diamide. NH(2) groups are provided by glutamine, and one molecule of ATP is hydrogenolyzed for each amidation(cobQ)	176751	57	10	10	26.5	51647	24713.4	24176.1	22631.2	26748.5	25009.7	25542.2	25718.2	30280.4	26498.3	24630	24533.8	25001.3
Chr2_1252	MA20_27425	Acyl-CoA dehydrogenase, C-terminal domain(MA20_27425)	3362344	180	18	18	54.55	42218	494519	548492	424862	505048	496187	442302	466328	523276	468699	460026	429984	458380
Chr2_1253	mmsB	NAD-binding of NADP-dependent 3-hydroxyisobutyrate dehydrogenase(mmsB)	2651953	135	12	12	51.35	30452	391841	455349	398807	390459	323906	340556	388170	445553	447248	388823	404747	461890
Chr2_1254	pecT	LysR substrate binding domain(pecT)	82753.8	34	7	7	38.24	33534	12412.9	13642.3	13040.8	11209.5	13430.2	13235.3	12584.6	10401.5	12334.6	10843.2	12945.1	9070.58
Chr2_1259	-	-	53577.5	11	1	1	19.79	9760	10633.5	11544.5	10494	6460.03	6172.1	6327.87	7963.25	7273.1	8896.31	3832.49	3584.08	4125.78
Chr2_1260	kefA	Mechanosensitive ion channel(kefA)	184032	88	14	14	17.95	93459	26321.5	28437	24997.4	31797.2	34897.2	28174.9	28548.1	26932.3	30399.1	27536.5	32099	28188.4
Chr2_1262	secD	Part of the Sec protein translocase complex. Interacts with the SecYEG preprotein conducting channel. SecDF uses the proton motive force (PMF) to complete protein translocation after the ATP-dependent function of SecA(secD)	3836333	285	34	34	46.39	92029	520034	456433	519303	541848	585766	592155	558428	554527	488018	561986	542933	606960
Chr2_1263	ybaL	Sodium/hydrogen exchanger family(ybaL)	461065	53	7	7	18.42	64818	64927.2	61526.5	55507.2	65741.3	76487.3	69297.2	68328.4	80603.8	63189.7	67293.1	56338.4	61614.2
Chr2_1264	-	Lysylphosphatidylglycerol synthase TM region	378740	32	3	3	13.93	35727	45534.9	51784.2	54634.8	36415	36065.4	40725.8	69253.9	80048.2	71049.4	77997.9	64660.3	90444.5
Chr2_1267	cysT	Binding-protein-dependent transport system inner membrane component(cysT)	58585.9	7	1	1	2.78	31477	8093.04	8980.8	9398.86	5041.54	5696.16	4310.17	10932.2	12256.3	9661.42	12060.4	12153.7	10246.3
Chr2_1268	cysP	Bacterial extracellular solute-binding protein(cysP)	1.73268e+06	107	16	16	70.06	37174	392850	360283	335225	410233	447746	406183	48016.8	43433.7	39095.8	35113.5	34649.8	31170.8
Chr2_1269	-	-	11284.5	3	1	1	19.67	7467		9729.02	4089.18	4944.99	4758.57	5739.56		7826.03	4690.42		7773.91	5475.82
Chr2_1270	-	Transporter associated domain	627933	31	6	6	10.34	57559	87538	94211.1	85506.8	78765.9	65784.8	89555	92468.6	80961.6	99242.2	97089.3	79046.7	80853.5
Chr2_1271	-	SNARE associated Golgi protein	38887.4	7	2	2	7.73	23973	9162.62	9919.01	8879.63	6342.54	6506.92	7536.63	4577.68	4710.07	4232.32	9024.83	10500.4	9425.97
Chr2_1273	fucU	RbsD / FucU transport protein family(fucU)	236329	28	4	4	17.86	15223	22756.2	24010.3	21601.2	42984	47904.6	41856.3	33892.1	40622.3	31745.2	30450.4	32643.5	33619.4
Chr2_1274	-	KR domain	268630	85	12	12	48.33	28926	38544.3	40062.9	30960.2	39332.6	41335.9	46567.7	39372.7	42333	40745	36379.4	43273.7	42913.3
Chr2_1275	-	ATPases associated with a variety of cellular activities	476188	30	4	4	18.53	28041	63878.7	67148.8	52020	67754.8	61606.7	70313.8	78497.8	63765.2	66561.3	62861.1	66802.3	69303.1
Chr2_1277	-	Periplasmic binding protein domain	1475311	160	15	15	75.73	31695	228231	196834	258803	268483	268934	281622	167431	141620	159583	155790	162017	158687
Chr2_1278	-	Oxidoreductase family, C-terminal alpha/beta domain	156892	47	9	9	38.54	40920	22396.2	18546.1	20385.6	25358.1	25924	23888.8	27080.5	31442.5	25050.2	20064.6	16109.6	22720.4
Chr2_1279	-	ATPases associated with a variety of cellular activities	150807	38	6	6	30.62	27707	20686.2	16580.7	24660.9	18709	15601.5	15690.8	21458.6	21876.9	19082.9	23682.7	22822.3	20798.1
Chr2_1281	-	Periplasmic binding protein	35350.9	7	3	3	14.34	30346	2952.15	2723.09	3521.5	7906.97	8330.04	9462.13	5877.73	6711.8	5506.49		1940.1	1975.11
Chr2_1282	-	TonB-dependent Receptor Plug Domain	51599.8	23	6	6	13.06	75417	1554.12	1396.19	1860.95	11412	11455	9130.48	8849.46	7847.17	8839.1	10430.5	9039.37	9701.68
Chr2_129	regB	His Kinase A (phosphoacceptor) domain(regB)	1074827	96	11	11	35.35	47076	151358	141373	147280	154081	157293	143180	155667	154983	162366	153962	183580	154250
Chr2_1293	-	Facilitates the functional incorporation of the urease nickel metallocenter. This process requires GTP hydrolysis, probably effectuated by UreG	15080.6	4	1	1	6.13	22991		3438.02	7209.08		5610.08	3909.3	5542.35	6282.83	5597.23	5575.53	5038.36	6433.4
Chr2_1295	-	Urea transporter	181138	14	2	2	5.44	36491	20838	21815.1	18120.5	32096.4	36586.2	30769.5	24107.4	23906.2	20308.7	20331.6	23339.7	19423.3
Chr2_1296	-	ABC-type Co2 transport system, periplasmic component	604874	102	11	11	55.95	28060	62649.1	57479.6	67281.8	91039.8	108083	91109.5	92195.2	104109	107226	113711	116477	93774.3
Chr2_1298	-	-	165724	29	4	4	26.92	21655	24356	27432.3	22251.3	27450.9	24132.2	30910.8	24578.6	29395.5	28669.8	18234.6	18873	18010.9
Chr2_1301	ccrB	Domain of unknown function DUF302(ccrB)	1363975	62	8	8	33.33	28298	220056	202989	250786	205214	203095	227971	178047	167118	212421	193569	163387	209129
Chr2_1304	-	Pyridoxamine 5'-phosphate oxidase	838551	81	9	9	63.89	16809	128905	146137	145721	116588	118206	100188	131152	109578	140404	97515.4	94074.4	113169
Chr2_1305	phzF	Phenazine biosynthesis-like protein(phzF)	1401021	121	12	12	53.57	33310	199545	213884	187405	194518	229938	204833	221665	206389	222824	182171	168232	160187
Chr2_1306	-	nUDIX hydrolase	827048	77	12	12	59.26	26964	103554	115564	115166	110379	91278.7	123289	129166	118048	137209	110100	103077	105691
Chr2_1307	-	Endonuclease/Exonuclease/phosphatase family	277989	95	14	14	43.63	42481	41321.4	36105.7	33623.9	43730.1	37466.3	47807.6	36958.3	34351.3	38910.4	36783.9	30616.4	42575.2
Chr2_1308	-	BA14K-like protein	30827.3	7	1	1	9.29	15255	4189.49	4993.28	4537	4555.51	3973.51	4686.32	5094.8	5193.88	4274.2	2117.76	1776.63	2466.21
Chr2_1309	lysN	Alanine-glyoxylate amino-transferase(lysN)	7074642	154	19	19	62.2	44715	986936	1075881	970587	992463	1050291	1092169	1040370	1090704	1050089	1024440	891458	1078380
Chr2_131	actR	Bacterial regulatory protein, Fis family(actR)	1005397	109	10	10	68.45	20787	141259	121531	148517	139292	156244	144375	154256	161735	144605	141793	132057	118830
Chr2_1311	ilvC	Involved in the biosynthesis of branched-chain amino acids (BCAA). Catalyzes an alkyl-migration followed by a ketol- acid reduction of (S)-2-acetolactate (S2AL) to yield (R)-2,3- dihydroxy-isovalerate. In the isomerase reaction, S2AL is rearranged via a Mg-dependent methyl migration to produce 3- hydroxy-3-methyl-2-ketobutyrate (HMKB). In the reductase reaction, this 2-ketoacid undergoes a metal-…	256810	107	14	14	48.38	37080	35459.6	32026.4	33584.5	37746.1	33112.7	33812.1	38032.1	35665.9	39220.9	36977.2	37338.8	34404.5
Chr2_1312	-	Bacterial regulatory proteins, tetR family	1307863	105	15	15	65.73	23672	214752	241499	222507	198115	190892	212897	176531	185381	210190	162379	159805	160278
Chr2_1313	kup	Transport of potassium into the cell(kup)	205503	61	11	11	20.74	70471	26482.4	25945.7	24654.3	30915.5	35638.3	26289.8	29656.4	34165.8	25212.9	30077.7	27741.1	34086.2
Chr2_1314	pdxJ	Catalyzes the complicated ring closure reaction between the two acyclic compounds 1-deoxy-D-xylulose-5-phosphate (DXP) and 3-amino-2-oxopropyl phosphate (1-amino-acetone-3-phosphate or AAP) to form pyridoxine 5'-phosphate (PNP) and inorganic phosphate(pdxJ)	2130239	85	11	11	60.57	26466	329540	316410	358772	335474	391188	298952	276299	297791	256834	276754	307756	269671
Chr2_1315	-	SpoIIAA-like	4057465	17	2	2	21.97	15119	664041	555241	701994	757751	697270	644675	479649	463847	385627	366085	422303	332055
Chr2_1316	recD	PIF1-like helicase(recD)	495595	106	15	15	48.79	41694	69821.8	79113.7	75136.9	69050	81978.2	71498	72502.1	85825.4	83529.2	68887.9	76438.1	57224
Chr2_1317	ilvH	ACT domain(ilvH)	154940	50	8	8	45.79	20688	25099	28204.1	28892.9	29611.7	25276.8	32426.4	23578.5	20073.7	19431	21650.8	18281.6	18254.1
Chr2_1318	ilvI	Thiamine pyrophosphate enzyme, N-terminal TPP binding domain(ilvI)	211475	66	10	10	20.43	66205	26560.4	30181	30748	24728.5	21291.1	23355.1	23467.7	22678.9	19782.7	28620.2	28321.1	28595.7
Chr2_1319	miaA	Catalyzes the transfer of a dimethylallyl group onto the adenine at position 37 in tRNAs that read codons beginning with uridine, leading to the formation of N6-(dimethylallyl)adenosine (i(6)A)(miaA)	286354	59	10	10	43.23	33984	41093.5	35758.3	47670	39341.6	37483.1	43141.4	38879.1	33393.7	33954	35240.2	31232.6	30448
Chr2_132	-	DNA repair protein MmcB-like	90091.4	34	5	5	40.85	18220	11052.7	11851.6	12702	17305.9	18106.4	18291.1	10892.9	11457.9	10057.4	10017	10489.1	9178.02
Chr2_1320	serB	haloacid dehalogenase-like hydrolase(serB)	399100	64	10	10	38.8	31785	55065.7	63316.8	56212.3	60405.8	51637.1	68061.6	56320.2	45687.3	67582.9	50197.7	51615.8	40292.9
Chr2_1323	degP	Trypsin(degP)	637412	162	22	22	57.44	55237	97373.7	89346.5	78669	98338.8	111434	102039	78420.2	86586.1	86325.5	75863	63424	63754.2
Chr2_1324	MA20_02305	Uncharacterized protein conserved in bacteria (DUF2065)(MA20_02305)	70057.4	7	1	1	18.03	6315	8727.83	7300.48	10163.4	4897.9	4890.18	5125.15	12569.8	11934.4	14434	11124.6	12145.5	12878.8
Chr2_1325	hflC	HflC and HflK could regulate a protease(hflC)	1333381	106	13	13	46.33	34141	180340	200093	164268	176932	164088	212102	199219	167464	232526	198877	163211	160515
Chr2_1326	hflK	HflC and HflK could encode or regulate a protease(hflK)	1777437	163	19	19	55.73	42424	228738	244237	200831	221718	224265	215893	281800	328910	235519	271964	259986	245729
Chr2_1327	folA	Key enzyme in folate metabolism. Catalyzes an essential reaction for de novo glycine and purine synthesis, and for DNA precursor synthesis(folA)	452832	36	4	4	29.07	19059	70840.4	69735.1	70190.8	50800	43879.5	44075.3	58854	64196.6	66069.7	65346.1	70703.5	74664.3
Chr2_1328	thyA	Catalyzes the reductive methylation of 2'-deoxyuridine- 5'-monophosphate (dUMP) to 2'-deoxythymidine-5'-monophosphate (dTMP) while utilizing 5,10-methylenetetrahydrofolate (mTHF) as the methyl donor and reductant in the reaction, yielding dihydrofolate (DHF) as a by-product. This enzymatic reaction provides an intracellular de novo source of dTMP, an essential precursor for DNA biosynthesis(thyA)	1232410	106	10	10	36.74	30330	170819	142554	143848	172146	176415	196584	176960	196703	188549	187956	190823	171898
Chr2_1329	-	Protein of unknown function (DUF2853)	1326261	104	9	9	64.08	11497	204542	240742	179169	196868	178499	235286	184312	164172	160353	193351	190718	183173
Chr2_1331	-	AefR-like transcriptional repressor, C-terminal region	307422	68	10	10	45.62	29829	48225.2	54711.7	42098.3	47301.6	45298	54369.5	46919.5	44931.6	49020.2	39736	34535.2	33956.5
Chr2_1332	MA20_02250	Stringent starvation protein B(MA20_02250)	3058439	55	7	7	33.33	20986	513021	469304	608202	571450	574031	562450	289527	244146	242228	375096	409457	425644
Chr2_1335	-	Ribbon-helix-helix domain	324100	33	4	4	54.22	9306	60862	52674.8	54105.2	32805	29565.6	35579.7	51672.4	51974.2	48554.6	57361.5	60560.7	55907.7
Chr2_1336	asmA	AsmA-like C-terminal region(asmA)	568764	201	34	34	33.28	132299	73109	68403.5	78461.2	84521.7	98616	79740.2	84097.4	94737	81732.6	76800.6	70382.3	72541.9
Chr2_1338	dld	FAD linked oxidases, C-terminal domain(dld)	646054	154	18	18	50.85	50269	94527.8	86004.3	99195.1	94794.7	93654.6	89750.8	93690.5	97274.2	101088	82967.7	76464.1	81549.7
Chr2_1339	-	Haem-degrading	292308	49	7	7	59.76	18567	23009.8	20803.9	23001.1	103920	119854	111948	15509.3	12502.6	17333.7	14033.1	12174.3	13178.3
Chr2_134	nifU	Scaffold protein Nfu/NifU N terminal(nifU)	309612	55	7	7	50	20468	50360.3	49643.8	48254.9	45628.8	43791.8	43891.1	42996	45943.6	42943.8	40556.6	48660.5	40912.7
Chr2_1340	-	serine threonine protein kinase	202264	76	12	12	39.11	40840	25147.4	28875.7	24560.5	29306.2	30536.7	26770.9	26736	27846	29554.4	29058.2	29578.4	34415.4
Chr2_1341	uvrD	UvrD-like helicase C-terminal domain(uvrD)	287107	191	29	29	43.36	95725	39774.4	39739.9	43668.4	40285.8	47491.4	33811.1	41522.2	39474.7	35422.7	47157.2	41516.2	43913.6
Chr2_1342	creA	CreA protein(creA)	217378	27	5	5	52.12	18021	12820.4	13172	15347.6	79216.3	93169.1	68780.2	22269.9	19895.7	20769.6	17757.5	14877.4	16254.3
Chr2_1343	cat	Hexapeptide repeat of succinyl-transferase(cat)	78021.6	11	3	3	15.72	25847	7902.54	7416.96	8214.09	11501.9	13182.2	10207.6	11776.2	10780.4	11333.7	8318.94	6956.68	9730.76
Chr2_1344	senC	SCO1/SenC(senC)	426093	57	8	8	65.82	21711	83349.5	93747.5	84748.5	89686.8	98423.6	103153	32590.4	31057.6	28021.6	23284.5	25091.4	25895.5
Chr2_1345	prmA	Ribosomal protein L11 methyltransferase (PrmA)(prmA)	951645	57	6	6	34.04	30584	136496	120606	159588	135829	119941	119408	145859	136168	133767	145541	170892	164355
Chr2_1346	pepP	C-terminal region of peptidase_M24(pepP)	711384	182	24	24	51.15	65877	95535.4	113827	108373	101858	97295.4	92374.1	100815	114710	112566	106420	119898	109260
Chr2_1348	ligA	DNA ligase that catalyzes the formation of phosphodiester linkages between 5'-phosphoryl and 3'-hydroxyl groups in double-stranded DNA using NAD as a coenzyme and as the energy source for the reaction. It is essential for DNA replication and repair of damaged DNA(ligA)	1222421	282	38	38	60.08	78623	164457	143742	142097	173121	201253	160795	175667	180363	146274	178012	143180	212061
Chr2_1349	recN	May be involved in recombinational repair of damaged DNA(recN)	228788	47	11	11	29.7	60619	35266.3	34704.2	34572.9	48877.5	42030.2	46506.9	24499.9	28170.5	26552.2	29972.3	35358.1	34813
Chr2_135	MA20_23830	Universal stress protein family(MA20_23830)	1170755	35	4	4	35.75	19362	156774	164765	140572	148513	153709	173805	174550	196838	184506	180247	164193	162449
Chr2_1350	bamD	Part of the outer membrane protein assembly complex, which is involved in assembly and insertion of beta-barrel proteins into the outer membrane(bamD)	2971746	152	20	20	66.9	32082	470908	474800	548528	413679	482044	393502	451160	411249	463212	416235	379080	337320
Chr2_1351	lpxC	Catalyzes the hydrolysis of UDP-3-O-myristoyl-N- acetylglucosamine to form UDP-3-O-myristoylglucosamine and acetate, the committed step in lipid A biosynthesis(lpxC)	755619	101	10	10	50.35	30867	115057	130778	113681	114549	114845	125219	100518	92470.5	109557	105287	118280	118222
Chr2_1352	ftsZ	Essential cell division protein that forms a contractile ring structure (Z ring) at the future cell division site. The regulation of the ring assembly controls the timing and the location of cell division. One of the functions of the FtsZ ring is to recruit other cell division proteins to the septum to produce a new cell wall between the dividing cells. Binds GTP and shows GTPase activity(ftsZ)	720144	146	21	21	48.59	60639	106247	97048.2	126013	101450	91977.1	83581.8	94291.5	112935	76867.7	95748.5	91773.8	94819.7
Chr2_1355	ddl	Cell wall formation(ddl)	811996	104	13	13	58.12	33412	126507	110076	101802	118577	135733	141146	113678	115463	134592	117382	110145	130631
Chr2_1356	murB	UDP-N-acetylmuramate dehydrogenase activity(murB)	1025426	75	11	11	49.69	34891	168099	192670	159332	136131	148018	154272	148047	126038	172337	139039	119625	122297
Chr2_1357	murC	UDP-N-acetylmuramate-L-alanine ligase activity(murC)	862555	125	15	15	44.8	50794	128546	123192	142943	129059	114459	150560	119205	103037	123969	123998	144419	132632
Chr2_1358	murG	Cell wall formation. Catalyzes the transfer of a GlcNAc subunit on undecaprenyl-pyrophosphoryl-MurNAc-pentapeptide (lipid intermediate I) to form undecaprenyl-pyrophosphoryl-MurNAc- (pentapeptide)GlcNAc (lipid intermediate II)(murG)	1082918	143	15	15	52.77	40214	151422	140922	156994	158496	173303	148277	155633	129640	154322	148782	159857	167232
Chr2_1359	ftsW	Cell cycle protein(ftsW)	68836.6	7	1	1	3.64	41959	9294.56	10679.5	8304.26	10180.3	10561	10341.7	6802.3	6720.31	5698.57	11338.3	11365.9	12854.5
Chr2_136	trpS	tRNA synthetases class I (W and Y)(trpS)	552186	90	14	14	49.01	39130	79255.5	87023.7	83729	84133.1	94694.3	91879.8	62754.4	51209.9	67434.1	78475.4	83371.5	68675.5
Chr2_1360	murD	Cell wall formation. Catalyzes the addition of glutamate to the nucleotide precursor UDP-N-acetylmuramoyl-L-alanine (UMA)(murD)	1059474	135	15	15	51.82	48766	152416	139275	141297	156513	161515	167426	149714	160214	173237	144637	133497	118289
Chr2_1361	mraY	First step of the lipid cycle reactions in the biosynthesis of the cell wall peptidoglycan(mraY)	212409	14	2	2	6.94	38745	24458.1	20723.5	22558.2	30379.6	25844.5	26480.9	38055.4	41281.6	45520.1	32622.1	36466.1	30833.2
Chr2_1362	murF	Involved in cell wall formation. Catalyzes the final step in the synthesis of UDP-N-acetylmuramoyl-pentapeptide, the precursor of murein(murF)	1105479	266	26	26	76.09	51556	163208	189033	189649	162220	178139	152145	152826	139780	124870	149211	139741	120561
Chr2_1363	murE	Catalyzes the addition of meso-diaminopimelic acid to the nucleotide precursor UDP-N-acetylmuramoyl-L-alanyl-D-glutamate (UMAG) in the biosynthesis of bacterial cell-wall peptidoglycan(murE)	1495067	228	25	25	67.35	51590	208735	186978	202480	228717	237264	196783	219784	224456	250300	199401	170625	211102
Chr2_1366	rsmH	Specifically methylates the N4 position of cytidine in position 1402 (C1402) of 16S rRNA(rsmH)	1509883	162	19	19	59.65	37633	229035	193723	214316	229511	257411	254654	198557	208138	165500	206796	199755	238342
Chr2_1367	mntH	H( )-stimulated, divalent metal cation uptake system(mntH)	215579	7	1	1	1.63	46056	34468.8	34251.6	28056.9	22862.4	23082.8	22054.7	26025.9	22063	29560.9	29956.1	28474.5	25337.5
Chr2_1369	amiD	Ami_2(amiD)	464541	83	9	9	45.52	29714	63450	68928.2	64115.6	64417.3	72971.3	71907.7	75104	84386.9	70322.7	75645.3	77785.8	90682.7
Chr2_137	murJ	Involved in peptidoglycan biosynthesis. Transports lipid-linked peptidoglycan precursors from the inner to the outer leaflet of the cytoplasmic membrane(murJ)	201232	31	5	5	11.91	56753	24813.2	24408	20484.5	26180.8	23638.7	23691.1	32867.4	35077.5	33047.6	33570	26974.4	38904.2
Chr2_1370	djlA	DnaJ molecular chaperone homology domain(djlA)	235816	56	8	8	50.85	26053	31636.8	28023.3	29706	32861.9	38381.5	35301.8	29479.8	31672.2	26770.3	32663.5	30143.6	26752.6
Chr2_1371	-	-	331807	12	2	2	34.33	14051	37368.5	43293.7	41515.3	52154.4	52590.3	46544.7	51908.7	58271.9	51483.1	48464.1	40833	43446.8
Chr2_1373	MA20_44755	Transglycosylase SLT domain(MA20_44755)	609602	88	15	15	44.15	44836	122276	116395	131531	143131	151470	170985	38498.5	41976.9	38310	39783.7	34851.4	39452.2
Chr2_1375	metF	Methylenetetrahydrofolate reductase(metF)	239653	68	9	9	43.89	33891	33597.4	36645.9	33393.7	38700.3	31253.7	40605.3	30406.9	31465.8	25888.6	33214.8	38816.1	27819.1
Chr2_1376	arsR	O-methyltransferase(arsR)	705872	147	18	18	63.93	37833	116731	94201.9	94165.9	106639	114231	93811.4	98967.7	103439	115954	90368.5	84796	87546.5
Chr2_1377	-	Uncharacterized conserved protein (DUF2293)	261736	28	3	3	42.06	11803	41770.3	38716.5	48010.7	66805.3	67941.5	76754.3	27789.7	23237.3	25617.5	20257.6	21675.9	23411.5
Chr2_1378	kgtP1	Sugar (and other) transporter(kgtP1)	147442	14	2	2	4.26	48743	15407.6	13744.3	15910.5	14261	16817.8	15205.2	25099.7	24295.5	29924.8	34983.1	32511.4	39749.8
Chr2_138	glnD	Modifies, by uridylylation and deuridylylation, the PII regulatory proteins (GlnB and homologs), in response to the nitrogen status of the cell that GlnD senses through the glutamine level. Under low glutamine levels, catalyzes the conversion of the PII proteins and UTP to PII-UMP and PPi, while under higher glutamine levels, GlnD hydrolyzes PII-UMP to PII and UMP (deuridylylation). Thus, control…	293909	115	21	21	25.37	105904	42207.7	44334.9	35145.6	46551.3	40441.6	40062	40431.2	34377.2	36274	36326.9	37525.2	39679.9
Chr2_1380	chvD	ABC transporter(chvD)	2401601	203	26	26	53.92	60865	344817	293133	293499	350562	382216	419574	340042	352205	342209	300771	359667	350835
Chr2_1381	-	alpha/beta hydrolase fold	532026	61	7	7	29.62	34613	71916.2	58309.5	64652.2	81641.2	79956.8	72997	89197.4	88881.4	93423.1	59769.5	49090.7	67142.5
Chr2_1384	-	Pfam:DUF1498	8829.84	2	1	1	5.26	25595	2442.16	2772.06	2026.41	6387.68	6036.78	6722.37		1387.53	2844.45		2415.66	9716.92
Chr2_1388	pncA	Isochorismatase family(pncA)	1050770	15	3	3	23.44	22936	123568	129486	104899	185199	198195	198581	147600	129682	154102	145506	153137	120536
Chr2_1389	-	Protein of unknown function (DUF475)	57490.3	7	1	1	3.12	39188	8615.67	9428.28	9532.23	8980.69	8573.24	9781.24	7744.89	7459.76	7182.87	10808.1	10314.5	12248.6
Chr2_1390	-	-	314800	19	2	2	44.32	9813	38721.7	37036.6	35154.7	43295.6	42409.1	40321.8	59922.4	56560	63652	48586.1	47977.8	48467.4
Chr2_1391	-	Linear amide C-N hydrolases, choloylglycine hydrolase family	3861739	222	24	24	70.03	40337	543373	476601	552104	600959	525150	537106	566221	503398	673912	508942	557208	493353
Chr2_1392	-	long-chain fatty acid transport protein	224888	50	9	9	36.27	31867	24502.2	26809.4	27354.4	30082.5	32843.7	34515	41788	45554.9	47131.7	34752.5	34369.4	40913.9
Chr2_1396	-	-	271200	39	7	7	53.68	20970	33098	30714.2	26925.7	43342.5	44615.9	43572.1	43630.3	51159.3	43832.4	39424.6	42871.5	32535.8
Chr2_1398	omp28	Protein of unknown function (DUF541)(omp28)	6124088	95	10	10	48	26552	1334690	1510840	1183067	1611830	1570273	1523357	185130	185388	148116	109447	102448	102012
Chr2_1399	-	-	130178	16	2	2	11.4	12208	18981.7	22460.3	16118.3	20532.4	17979.1	18958	25757.2	27941	24374.1	18378.6	19362.4	16227.6
Chr2_1401	hlyU	Transcriptional activator HlyU(hlyU)	437101	33	4	4	63.54	10522	62222.2	69461.4	51572.3	71913.7	69947	65120.6	68845.3	79544.1	56528.1	56789.1	67136.2	55668
Chr2_1402	rpoD	Sigma factors are initiation factors that promote the attachment of RNA polymerase to specific initiation sites and are then released. This sigma factor is the primary sigma factor during exponential growth(rpoD)	8055750	279	32	32	51.64	76517	1203710	1163786	1348503	1123600	1206084	1233330	1130360	1077456	1221451	1173140	1222020	970822
Chr2_1403	dnaG	RNA polymerase that catalyzes the synthesis of short RNA molecules used as primers for DNA polymerase during DNA replication(dnaG)	383256	171	24	24	45.37	74711	53275.3	48814.3	46753.9	53270.7	50617.3	55600.1	51859.2	42621.5	54815.6	52293.1	44882.7	60501.5
Chr2_1404	-	Na phosphate symporter	1032280	137	18	18	41.4	61299	146445	117889	163425	141520	128706	130453	151990	157643	169233	155462	178774	125633
Chr2_1405	MA20_04985	Yqey-like protein(MA20_04985)	264721	62	7	7	40.67	16847	37242.6	33849.3	43011.5	33880.8	29784.1	32518.1	41793.8	39585.7	46952.1	44825.9	38702	41341.3
Chr2_1406	carA	carbamoyl-phosphate synthase (glutamine-hydrolyzing) activity(carA)	1356633	104	14	14	37.1	43536	206189	166708	183308	194100	210519	211716	196240	177152	200351	182825	183972	204296
Chr2_1407	-	Putative neutral zinc metallopeptidase	1.01285e+06	78	13	13	60.39	33208	220336	221374	201399	218279	244958	204039	43412.5	51387.2	50741.8	49645.4	40698.4	41677.6
Chr2_141	mutS	that it carries out the mismatch recognition step. This protein has a weak ATPase activity(mutS)	571449	188	28	28	44.4	98838	83834	81410.3	76928.7	81461.7	79768	78182.6	89449.7	99700	86017.8	76257.2	89075.1	65983.8
Chr2_1410	carB	Carbamoyl-phosphate synthetase large chain, oligomerisation domain(carB)	4644330	546	64	64	64.2	126408	693477	772013	580567	671935	593601	742484	648726	664443	690162	639137	596443	693214
Chr2_1412	exsE	SbmA/BacA-like family(exsE)	420935	77	11	11	17.87	68936	57428.1	50439.1	48210.9	55522.8	45356	57985.5	65747.2	63141.6	67306.9	69701.1	63994.4	64775.2
Chr2_1415	-	Glutathione S-transferase, C-terminal domain	1257983	73	9	9	51.23	22882	188264	178944	213369	215710	240246	196799	151573	122393	141626	150967	147171	137256
Chr2_1416	aatA	DegT/DnrJ/EryC1/StrS aminotransferase family(aatA)	11426130	146	15	15	44	43528	1599370	1807311	1684201	1703310	1572306	1901665	1678470	1663072	1725942	1665400	1990143	1560856
Chr2_1419	MA20_05050	LysR substrate binding domain(MA20_05050)	1007096	93	10	10	42.86	34027	135142	129909	151886	144495	134663	162119	155999	165102	182518	144807	141856	170492
Chr2_142	olsB	Acetyltransferase (GNAT) domain(olsB)	208809	53	9	9	37.71	33432	30243.3	31686.6	30115.7	30544.3	36416.3	31373.8	28958.6	25273.7	32793	36473.6	39943.5	35596.6
Chr2_1420	trxB	Pyridine nucleotide-disulphide oxidoreductase(trxB)	298377	54	7	7	33.33	34634	40107.1	47048	47701.8	43770.1	35989.3	47359.3	38551.4	35168.7	40563.8	38852.9	42559	31722.2
Chr2_1421	trkH	Low-affinity potassium transport system. Interacts with Trk system potassium uptake protein TrkA(trkH)	27702.1	5	1	1	2.36	50130	8318.75	8129.8	8752.85	5025.9	4474.49	5307.73	2932	2625.75	3005.77		6159.93	2155.04
Chr2_1422	lrp	helix_turn_helix ASNC type(lrp)	3482572	67	9	9	69.23	17580	557797	629356	616972	514716	576709	573132	518613	471434	462204	336669	377360	285580
Chr2_1423	lpcC	Glycosyl transferases group 1(lpcC)	167360	87	15	15	55.65	39238	24055.3	20794.7	24927.1	27216.4	31150.9	29477.2	21834.5	20731	22777.7	19600.5	19171.1	16160.2
Chr2_1424	greA	Necessary for efficient RNA polymerase transcription elongation past template-encoded arresting sites. The arresting sites in DNA have the property of trapping a certain fraction of elongating RNA polymerases that pass through, resulting in locked ternary complexes. Cleavage of the nascent transcript by cleavage factors such as GreA or GreB allows the resumption of elongation from the new 3'termi…	2525979	88	10	10	71.34	17529	394786	349126	354661	357656	314409	311272	333266	389972	269595	338705	272389	281178
Chr2_1425	-	Protein of unknown function (DUF1176)	1076987	115	14	14	51.28	37442	149044	133638	175578	160583	151194	171261	161860	182288	179660	149845	122826	123861
Chr2_1429	-	Extensin-like protein C-terminus	192910	13	2	2	9.9	33000	18445.8	16461.2	15428.9	38911	44444.6	41451.5	21109.3	19874.9	22573.8	18327.8	21989.6	15824
Chr2_1430	yciA	Thioesterase superfamily(yciA)	1159299	21	3	3	35.66	14209	177412	200237	196975	130596	128859	150806	165809	171929	160520	186325	170686	175374
Chr2_1432	uvrB	damaged site, the DNA wraps around one UvrB monomer. DNA wrap is dependent on ATP binding by UvrB and probably causes local melting of the DNA helix, facilitating insertion of UvrB beta-hairpin between the DNA strands. Then UvrB probes one DNA strand for the presence of a lesion. If a lesion is found the UvrA subunits dissociate and the UvrB-DNA preincision complex is formed. This complex is subs…	518051	239	34	34	41.17	104716	77647.8	79806.7	75930	75220.3	63678.7	61807.7	67193	67439.7	59290	69706.9	60422.3	76986.4
Chr2_1436	ycbL	Metallo-beta-lactamase superfamily(ycbL)	1621872	122	12	12	86.7	23520	233646	240871	187025	252427	284731	292206	216011	236664	223016	223286	207976	242182
Chr2_1438	petP	helix_turn_helix multiple antibiotic resistance protein(petP)	1862944	94	9	9	53.07	20649	247452	250912	283629	275855	225732	256871	280422	299447	237995	270957	297418	304963
Chr2_1439	petR	Transcriptional regulatory protein, C terminal(petR)	3688547	154	15	15	75.32	26397	588514	605865	510019	551142	660664	475054	500119	572236	530194	418915	390617	487188
Chr2_144	spoU	RNA 2'-O ribose methyltransferase substrate binding(spoU)	217846	58	10	10	41.41	32341	26631.1	23882	26778.7	30039.3	24681.5	33603.5	31953.5	38287.2	34561.7	33539.9	36280.3	35737.9
Chr2_1440	envZ	HAMP (Histidine kinases, Adenylyl cyclases, Methyl binding proteins, Phosphatases) domain(envZ)	363889	72	11	11	36.47	50390	49876.2	46049.9	48495.7	50928.6	56212.3	40796	48656.1	56849.1	49712.6	47230.6	53874.7	51763.3
Chr2_1441	csaA	Putative tRNA binding domain(csaA)	41767.2	13	2	2	20.87	12601	5291.81	5183.48	4629.73	8823.72	7411.92	10329	6807.15	6430.33	6686.41	3310.76	3374.16	3784.89
Chr2_1443	MA20_05375	Membrane fusogenic activity(MA20_05375)	647064	41	6	6	48.11	11374	97720.5	80956.4	110070	92227.9	97061	101589	78714.8	92858.6	71762.9	86825.4	79171.6	81824.3
Chr2_1444	lgt	Transfers the N-acyl diglyceride group on what will become the N-terminal cysteine of membrane lipoproteins(lgt)	985051	28	5	5	27.4	31001	125798	140393	119215	161598	141140	161284	101358	91870.8	87615.4	143870	143188	131356
Chr2_1445	MA20_05390	Putative S-adenosyl-L-methionine-dependent methyltransferase(MA20_05390)	122281	63	11	11	39.45	39889	21990.5	24117.9	26186.2	22123.9	26491.4	20605.5	11851.1	11663.4	10472.2	19796.3	19830.9	17315
Chr2_1446	yfiH	Multi-copper polyphenol oxidoreductase laccase(yfiH)	841725	72	10	10	43.46	30928	125881	145025	150950	108041	125034	114375	117142	113206	104468	117357	139438	136153
Chr2_1447	pepQ	Creatinase/Prolidase N-terminal domain(pepQ)	1105430	126	16	16	47.52	42729	178141	204713	182611	149951	150971	147608	163095	140739	155677	147461	163948	146667
Chr2_1448	-	-	152868	32	4	4	42.78	18866	20694.5	18811.6	17472.8	25975.2	28182.5	24531.6	21150.9	20103.5	25059.3	25003.8	27435.1	24914.6
Chr2_1449	prs	Involved in the biosynthesis of the central metabolite phospho-alpha-D-ribosyl-1-pyrophosphate (PRPP) via the transfer of pyrophosphoryl group from ATP to 1-hydroxyl of ribose-5-phosphate (Rib-5-P)(prs)	3716088	152	18	18	74.19	33331	525122	428903	497454	534152	509864	611337	543032	556404	492091	536643	453321	505787
Chr2_1450	MA20_00215	ATP-binding protein'(MA20_00215)	373512	37	8	8	19.69	55569	44499	44425.6	39074.7	49834.5	46590.7	57461.8	56231.9	52972.2	46578.3	51679	53948.4	60109.4
Chr2_1451	ctc	This is one of the proteins that binds to the 5S RNA in the ribosome where it forms part of the central protuberance(ctc)	3720830	101	13	13	54.59	22383	506404	507444	421384	515221	543202	594644	551552	597442	538191	577999	487339	663905
Chr2_1452	pth	The natural substrate for this enzyme may be peptidyl- tRNAs which drop off the ribosome during protein synthesis(pth)	439752	39	7	7	39.2	27550	74129	76055.8	78135.1	54544.4	51714.8	47386.9	52090.4	42866.4	52917.1	79328.5	94742.5	79428.3
Chr2_1453	ychF	ATPase that binds to both the 70S ribosome and the 50S ribosomal subunit in a nucleotide-independent manner(ychF)	1181053	149	16	16	57.49	39951	176460	189118	143922	162096	160490	130020	155192	157011	144467	173077	143342	186091
Chr2_1454	MA20_05350	N-terminal half of MaoC dehydratase(MA20_05350)	90826.1	34	5	5	53.61	18343	15696.4	14817	15092.9	17796.2	17053.5	14898.5	9517.93	10400.4	7878.02	11478.6	12796.7	11216.4
Chr2_1455	-	N-terminal half of MaoC dehydratase	279043	40	5	5	41.88	17722	47819.8	39624	39683.2	39357.4	42541.2	36399.8	41767.4	36822.9	47729	31970.8	29191.7	34430
Chr2_1456	apt	Catalyzes a salvage reaction resulting in the formation of AMP, that is energically less costly than de novo synthesis(apt)	479919	56	8	8	45.3	19614	61953.6	73642	68469.4	71094.1	65516.1	61140.6	64776.8	72994.9	77095.8	79172.9	79918	75537.1
Chr2_1458	petC	Cytochrome C1 family(petC)	1119334	61	6	6	32.76	31558	162947	146270	157689	142319	123046	115189	198663	218009	193755	179036	198406	207419
Chr2_1459	petB	Component of the ubiquinol-cytochrome c reductase complex (complex III or cytochrome b-c1 complex), which is a respiratory chain that generates an electrochemical potential coupled to ATP synthesis(petB)	2783829	86	11	11	28.24	48613	389534	455931	415201	384395	360386	402680	406580	450505	448851	441406	524087	503307
Chr2_1460	petA	Component of the ubiquinol-cytochrome c reductase complex (complex III or cytochrome b-c1 complex), which is a respiratory chain that generates an electrochemical potential coupled to ATP synthesis(petA)	1972856	53	5	5	30.48	19838	309190	305103	327358	290542	241079	269432	272702	317967	266635	221318	203619	179474
Chr2_1461	abcT3	ABC transporter transmembrane region(abcT3)	101084	41	8	8	17.55	68543	16201.6	16967.4	18807.5	14989	14905	12175.3	13019.3	14351.5	12154.8	14851.9	16602.8	15344.7
Chr2_1462	abcT3	ABC transporter transmembrane region(abcT3)	56228	4	1	1	1.44	69707	7283.42	5865.49	6901.79	6861.26	6333.71	6199.92		2353.15	9582.89		5650.59	4666.74
Chr2_1463	trmL	Methylates the ribose at the nucleotide 34 wobble position in the two leucyl isoacceptors tRNA(Leu)(CmAA) and tRNA(Leu)(cmnm5UmAA). Catalyzes the methyl transfer from S- adenosyl-L-methionine to the 2'-OH of the wobble nucleotide(trmL)	190216	36	6	6	48.43	17640	35240.6	35042.5	38393.6	31824.6	35674.7	36925.9	25447.1	22084.1	22395.2	19984.6	17715.3	23151.9
Chr2_1464	-	Purine nucleoside permease (NUP)	9522340	122	15	15	51.01	37099	1226190	1372989	1022188	1578210	1529172	1556026	1408620	1500007	1370833	1202580	1304542	1349668
Chr2_1465	-	-	244322	12	2	2	34.88	10268	40369	38649.2	44816.2	37786.3	38393	38147.9	32530.7	27734	27598.9	26641.8	27755.8	24988
Chr2_1466	hemF	Involved in the heme biosynthesis. Catalyzes the aerobic oxidative decarboxylation of propionate groups of rings A and B of coproporphyrinogen-III to yield the vinyl groups in protoporphyrinogen-IX(hemF)	1791336	210	23	23	78.55	35111	259048	270908	228186	241197	205916	263739	263768	243789	236388	253787	262082	282770
Chr2_1470	pcnB	Probable RNA and SrmB- binding site of polymerase A(pcnB)	265032	101	14	14	42.55	46599	41840.4	44795.6	48093.2	40216.3	44842	40877	38071.1	30458.1	33705.9	33278.8	39374.2	39641.4
Chr2_1471	MA20_44635	NUDIX domain(MA20_44635)	68140.1	29	6	6	42.51	23022	9362.63	8862.96	9809.54	10333.8	10943.3	9367.86	10277.7	10580.9	10866.8	8021.6	7918.57	8919.09
Chr2_1472	MA20_44640	Protein of unknown function (DUF1285)(MA20_44640)	389549	46	8	8	47.96	23658	63092.3	65271.7	57408	63787.7	74587	74021.6	50619	50107.7	49680.4	52642.4	62414.8	50636.2
Chr2_1473	moxR	ATPase family associated with various cellular activities (AAA)(moxR)	645136	155	18	18	60.9	36615	100468	86860.5	116621	100646	93803.5	88339.9	94845.2	93855.6	108151	82271.9	96322.1	94462.5
Chr2_1474	MA20_44650	Protein of unknown function DUF58(MA20_44650)	315753	69	11	11	46.77	34839	50003.5	48224.5	54476.8	48765.8	46505.1	46323.9	39406.2	46925	44099.7	40401.1	39559.9	46537.1
Chr2_1475	MA20_44655	Aerotolerance regulator N-terminal(MA20_44655)	261268	168	26	26	39.09	102574	43649.3	42035.3	41928.8	42762.7	39704.7	43603.2	28862.2	33883.9	26229.7	26640.8	28853.3	23224.6
Chr2_1476	MA20_44660	membrane(MA20_44660)	253397	81	15	15	33.24	75255	43162.2	42999.9	47059.3	45853.9	37211.3	37502.3	20551.1	18601.7	20959.6	18167.7	21726.9	21505.9
Chr2_1477	-	Acetyltransferase (GNAT) domain	54069.2	4	1	1	14.29	17969	8909.4	7579.26	9827.1	12085.9	10202.8	10515.8	17586.8	19914.8	17315.2		1333.01	6974.09
Chr2_1478	yqjG	Glutathione S-transferase, C-terminal domain(yqjG)	330820	71	10	10	38.23	37192	44590.8	51929.5	37070.2	51831.1	59591.2	47514.8	49663.5	44136.8	48467.9	41159	33857.9	44615.2
Chr2_1479	ompW	OmpW family(ompW)	57214.8	7	2	2	11.89	24501	10453.7	10619.1	11396.1	10653.3	9135.58	11284.3	11115.1	9238.91	13190.6	7537.34	7117.47	8641.69
Chr2_148	himD	This protein is one of the two subunits of integration host factor, a specific DNA-binding protein that functions in genetic recombination as well as in transcriptional and translational control(himD)	5366272	43	5	5	40.59	11265	899484	812429	796427	751019	900558	664599	727896	623521	801234	657132	558532	737545
Chr2_1480	-	NUDIX domain	229471	69	9	9	67.55	17396	31800.4	28444.1	34291.9	34537.9	34379.3	39605.6	32317	32440.2	34392.3	33298.6	27306.5	31298.6
Chr2_1481	-	Calcineurin-like phosphoesterase superfamily domain	688793	73	9	9	37	33238	90610.4	92702.1	104687	115698	116378	100018	99947.2	93335.7	97396.4	88974.5	83002.1	85339.2
Chr2_1482	leuA	Catalyzes the condensation of the acetyl group of acetyl-CoA with 3-methyl-2-oxobutanoate (2-oxoisovalerate) to form 3-carboxy-3-hydroxy-4-methylpentanoate (2-isopropylmalate)(leuA)	1307925	204	23	23	53.57	63710	187745	198660	202670	190312	180715	227669	177529	151345	163676	183619	203222	169885
Chr2_1483	-	Dimerisation domain of Zinc Transporter	126949	30	3	3	12.91	32457	17924.2	19946.7	17689.6	17537.7	15726.1	16169.9	21885.9	24143.8	21287.9	21132.8	24323.9	24998.4
Chr2_1484	trpE	Anthranilate synthase component I, N terminal region(trpE)	845333	249	32	32	57.59	81896	124833	146098	135065	117181	134193	107311	123054	108148	137173	114474	111912	121335
Chr2_1485	lrp	helix_turn_helix ASNC type(lrp)	636887	57	8	8	61.44	17492	93907.6	77218.2	84797.2	128902	138819	119737	76437.8	75285.4	90249.5	60092.7	54810.6	50655.8
Chr2_1486	-	PFAM regulatory protein, MarR	292891	37	5	5	48.53	15280	40529.7	39195.5	34265.5	45367.1	42549.6	43667.3	37728.5	44042.2	34751.9	39695.9	32050.1	43600.1
Chr2_1487	-	Major Facilitator Superfamily	35962.9	4	1	1	2.33	46278		4120.75	3772.12	4926.27	4491.55	4278.82		9602.43	4245		9020.02	9565.43
Chr2_1489	-	Uncharacterized protein conserved in bacteria (DUF2333)	772334	70	12	12	36.68	44519	122280	116412	119561	126176	126025	116780	92998.2	77328.8	107852	68326	72941.6	65829.2
Chr2_149	sppA	Serine dehydrogenase proteinase(sppA)	178797	36	7	7	33.94	35547	24183.7	24195.4	21677.9	43257.6	43223.2	34881.4	17964.7	21300.4	16205.5	14711.4	16361.8	16964
Chr2_1490	proX	PFAM Substrate-binding region of ABC-type glycine betaine transport system(proX)	5803498	145	16	16	69.25	34861	1261420	1315804	1241053	1154110	1360501	1255479	347686	347358	411463	231879	249244	195753
Chr2_1491	choW	Binding-protein-dependent transport system inner membrane component(choW)	212367	14	2	2	11.51	30078	39807.1	46531.6	43602.2	26163.3	26207.1	28372	37006.5	39910.7	30208	30304.1	26651.7	30159
Chr2_1492	proV	ATPases associated with a variety of cellular activities(proV)	922199	95	12	12	41.09	38154	138894	128282	142228	131843	156822	133176	140930	143099	165687	121062	115783	126114
Chr2_1499	nolR	helix_turn_helix, Arsenical Resistance Operon Repressor(nolR)	129590	14	2	2	27.83	12850	20258.7	22935.7	19885.6	14001.1	14282.7	16284.2	22720.3	23975.4	24970.6	19772.3	16431.2	22148
Chr2_15	mvaB	HMGL-like(mvaB)	964433	96	12	12	62.02	30252	146064	147335	163967	142864	145334	169386	139437	135706	156577	130612	124503	105361
Chr2_1500	spoU	SpoU rRNA Methylase family(spoU)	5634.24	1	1	1	7.25	30142	5634.24	5068.29	6591.75		5787.59	7813.45		4404.81	3841.07		1994.49	7270.01
Chr2_1501	mnmA	Catalyzes the 2-thiolation of uridine at the wobble position (U34) of tRNA, leading to the formation of s(2)U34(mnmA)	161666	55	10	10	34.67	43229	21404.8	17260.2	18058.5	22142.5	20746.4	18884.4	24034.6	21848.8	19710.1	19178	15470.3	19481
Chr2_1503	MA20_11245	Protein of unknown function (DUF1153)(MA20_11245)	182230	21	3	3	62.64	10345	23922.1	24644.4	28600.9	22363.2	23343.9	22624.7	20876.4	23996.7	20707.6	24166.9	23290	23923.9
Chr2_1504	-	GCN5-related N-acetyl-transferase	79844.6	15	2	2	23.94	15830	10627	9750.23	11726	10715.9	9736.3	8686.38	8178.14	6571.22	6752.11	14641.5	13566.5	12074
Chr2_1505	-	nuclear chromosome segregation	898028	92	12	12	40.59	34024	127323	124210	140707	135714	125193	115563	127654	148192	136497	128117	134813	133300
Chr2_1506	-	Protein of unknown function (DUF1134)	5807167	76	10	10	53.03	21222	870079	838718	721697	924138	792931	800169	849380	955183	995884	834462	777343	931908
Chr2_1507	chpT	Histidine phosphotransferase C-terminal domain(chpT)	262518	36	4	4	30.14	22279	33817.6	39360.3	40553.2	43031.3	41914.9	38458.3	38963.5	35961.3	33416.7	35770.8	29866.1	39915
Chr2_1508	ctrA	Essential protein that plays a role in the control of cell division, possibly through the transcriptional regulation of ccrM, rpoD, pleC, minC and ftsZ genes(ctrA)	254598	65	8	8	48.71	26066	42076.3	47721.6	39495.9	30679.5	35047	32670	36543.2	40821.1	29484.9	27119	24950.8	29331.7
Chr2_151	lptA	OstA-like protein(lptA)	293843	70	10	10	52.78	22435	46255.4	39535.3	44886.3	41322.3	34801.4	41191.5	40864.4	37436.2	34553.9	34714.7	33698.8	41176.6
Chr2_1510	degT	DegT/DnrJ/EryC1/StrS aminotransferase family(degT)	1700661	154	17	17	59.36	40539	249951	237889	269265	252397	257349	214684	249676	211588	204950	238077	203681	235225
Chr2_1511	-	Oxidoreductase family, NAD-binding Rossmann fold	449850	99	13	13	50.31	35701	71139.2	80193.9	70008.9	67011.5	65797.1	54088.4	59764.9	62755.5	59206.5	61139.4	53091.1	69443.4
Chr2_1513	pdhS	Functions as a polar differentiation marker. Essential protein that, by localizing in the old pole of dividing cells, controls cell division and maturation, probably through control of DivK phosphorylation status and cellular distribution, which in turn regulates CtrA, a transcriptional regulator of the minB operon. The asymmetrical localization of this protein is probably required for cells to e…	959277	265	32	32	44.25	111799	141328	141670	132688	141696	117445	116197	129263	129995	142294	129942	122668	145799
Chr2_1514	asmA	AsmA-like C-terminal region(asmA)	1229982	142	21	21	44.34	68644	162658	133900	175575	165993	167360	136410	194479	220093	199781	169030	201439	176370
Chr2_1516	potH	PFAM binding-protein-dependent transport systems inner membrane component(potH)	52567.8	6	1	1	2.64	33831	10943.4	11938.4	12212.9	8722.95	8673.76	8099.06	10813.1	12618.7	8893.26	4887.81	4028.68	5183.44
Chr2_1517	potA	Part of the ABC transporter complex PotABCD involved in spermidine putrescine import. Responsible for energy coupling to the transport system(potA)	308595	73	13	13	46.72	42821	36680.2	33796.8	38720.2	39590.5	44869.2	34484.4	46638.3	50117.5	47054.4	43647.2	50992.1	43558
Chr2_1518	potF	Required for the activity of the bacterial periplasmic transport system of putrescine(potF)	3033048	136	18	18	65.94	40920	401274	473461	325232	427903	383875	511689	466411	512070	420077	483159	441576	396188
Chr2_152	lptB	Branched-chain amino acid ATP-binding cassette transporter(lptB)	913893	96	13	13	64.08	26728	136270	132729	119426	121233	98571.7	98773.5	134186	129645	139874	130521	116701	117073
Chr2_1521	aceA	Phosphoenolpyruvate phosphomutase(aceA)	37103.7	22	5	5	13.29	46854	4437.47	5123.4	4967.1	5010.63	4896.45	5209.15	4932.62	5353.2	4742.41	4048.8	3322.89	3652.53
Chr2_1522	-	-	249112	18	3	3	51.28	8710	36215.8	42607.9	32732.7	38182.5	30643.3	38051.6	34471.9	31547.7	30477.7	24535.6	21951.4	26797.5
Chr2_1524	-	short-chain dehydrogenase	1994890	144	14	14	53.95	31807	269831	245381	300284	296180	287369	268194	283312	323430	337470	308132	283657	336856
Chr2_1525	-	KR domain	515922	75	10	10	58.33	27899	101352	110210	82571	100174	101968	113298	38477.4	34184.5	31410	39896.9	47832.2	34546.7
Chr2_1526	-	Forms passive diffusion pores that allow small molecular weight hydrophilic materials across the outer membrane	126645	20	3	3	7.85	64064	14911.9	15289.3	16064.7	16542.4	19324.8	13834.9	15200.9	13402.1	14519.1	18638.6	17125.2	21325.5
Chr2_1527	-	MarC family integral membrane protein	51770.6	7	1	1	9.31	21141	1386.46	1348.59	1450.93	5936.26	6849.57	6922.88	9827.76	11675	10222.3	15018.8	13340.1	17653.6
Chr2_1530	-	Peptidase propeptide and YPEB domain	298967	14	2	2	38.71	10214	57167	55987.7	68374	31512.6	32536.7	29270.5	31480.3	32871.7	35940.9	40031.2	42249.2	33078.5
Chr2_1531	-	Dak2	354824	31	3	3	24.65	22944	54612.3	54121.3	49464.7	54275.2	43754.9	51436.6	42899.8	41568	41183.3	53121.3	61576.1	56715.7
Chr2_1532	-	Dak1 domain	220045	139	24	24	50.72	73946	31889.8	36559.5	33037.7	30973.5	26485.3	27804.8	30594.6	31586	27144.5	25613.9	23684.8	22337.6
Chr2_1533	-	Dak2	602664	52	7	7	52.58	22239	88913.8	72567.6	81054.2	87380.9	86888.2	89118.2	87994.9	80035.6	95655.8	68457	68336.3	74471.4
Chr2_1534	-	Dak1 domain	340541	53	9	9	34.24	34718	52058.7	61069.9	50581.7	47096.3	48412.2	39850.4	47175.8	39325.6	49700.2	41896.2	37269.3	36460.9
Chr2_1537	-	Periplasmic binding protein-like domain	839021	76	9	9	42.25	35220	168917	185898	159202	140087	167664	137893	88219.7	99906.1	75540.6	41037.3	35996.9	39218.2
Chr2_154	hpf	Required for dimerization of active 70S ribosomes into 100S ribosomes in stationary phase(hpf)	674539	88	8	8	60.41	21628	110356	88615.3	95037.8	100819	83357.5	112174	102695	122031	110084	79245.3	72078.8	92126.6
Chr2_1540	-	Peptidase propeptide and YPEB domain	413711	22	3	3	45.71	11346	79352.9	94944.9	77164.4	75388.9	81636.4	83311.6	40334.3	36402.4	33956.7	29659	32286.4	35378.9
Chr2_1541	-	Involved in the biosynthesis of the osmoprotectant glycine betaine. Catalyzes the oxidation of choline to betaine aldehyde and betaine aldehyde to glycine betaine at the same rate	15230.4	6	2	2	4.83	59809	3162.53	3358.22	3424.85	2920.8	3461.33	2616.6	4638.91	4317.89	5111.83	1985.2	1924.2	2341.62
Chr2_1543	-	Bacterial transcriptional regulator	88644.6	21	4	4	21.25	28971	12463.4	10177.7	12843.5	10423.2	8444.6	12107.5	9466.77	8169.64	10109.3	15203	17031.4	16822.8
Chr2_1544	-	Aldehyde dehydrogenase family	1366758	88	13	13	76.47	19799	195106	193937	197552	185454	183961	183235	199129	207709	232167	190273	158931	194448
Chr2_1545	-	Aldehyde dehydrogenase family	686535	60	7	7	44.58	17508	98094.2	114822	88066.4	95715.4	77122.8	104604	103426	122264	122529	100708	96867.8	95796.7
Chr2_1546	-	Aldehyde dehydrogenase family	981114	26	3	3	42.86	11589	138028	156406	143462	134783	144035	135935	172978	138719	159772	132084	134884	145226
Chr2_1547	MA20_20865	DedA family(MA20_20865)	299900	18	3	3	10.71	21757	39270.1	32632.6	43309.5	71480.5	73357.4	67050.1	32291.3	32881.8	31313.8	32653.2	38392.7	33265.3
Chr2_1548	dsbB	Disulfide bond formation protein DsbB(dsbB)	166960	14	1	1	8.14	18189	15231.1	17271.7	13602.1	16996.4	17951.3	19288.8	24332.5	28783.7	19627.3	42028.6	46307.9	44149.6
Chr2_155	ptsN	Phosphoenolpyruvate-dependent sugar phosphotransferase system, EIIA 2(ptsN)	1466917	52	7	7	35.06	16497	206528	241879	202970	211352	244254	210353	203658	214914	171189	208826	191859	223178
Chr2_1550	alkA	endonuclease III(alkA)	105307	7	1	1	7.94	13239	13322	15114.3	15845.2	10612.3	9925.94	10966.7	17211.5	13983.4	17584.1	19150.9	17139.1	21243.2
Chr2_1551	alkA	endonuclease III(alkA)	158223	24	4	4	53.92	11523	23555.8	20623	22814.6	21551.4	24121.7	24498.9	24992.2	26647.2	24860.7	22272.8	23866.8	22313.8
Chr2_1552	gluQ	tRNA synthetases class I (E and Q), catalytic domain(gluQ)	253887	33	5	5	24.74	32479	36101.4	38456.7	36846.6	47136.7	53067.4	50974.1	33084.3	34894	32450.4	26973.8	26409.4	21831.2
Chr2_1553	glcB	Involved in the glycolate utilization. Catalyzes the condensation and subsequent hydrolysis of acetyl-coenzyme A (acetyl-CoA) and glyoxylate to form malate and CoA(glcB)	1417939	145	20	20	38.43	61277	218167	197847	200443	191997	217695	200177	185487	164847	174439	214146	173761	186793
Chr2_1554	glcB	Involved in the glycolate utilization. Catalyzes the condensation and subsequent hydrolysis of acetyl-coenzyme A (acetyl-CoA) and glyoxylate to form malate and CoA(glcB)	1029863	44	7	7	73.1	16360	145647	148657	119687	158223	132100	136199	171522	186514	180154	116628	104522	103685
Chr2_1555	pat	Acetyltransferase (GNAT) domain(pat)	235185	25	4	4	31.71	18350	30788.5	33402.3	29471.5	29989.3	25564	34905.3	36508.9	38912.2	29229.5	38089	40429.2	43628
Chr2_1556	rpoH	Sigma-70 factor, region 1.2(rpoH)	611288	91	15	15	51.82	34738	96255.9	92973.6	96818.6	81479.9	74200.5	96249.2	83569.1	82589.9	76332	95198.5	109735	94356
Chr2_1557	rluD	Responsible for synthesis of pseudouridine from uracil(rluD)	206619	30	5	5	18.44	38804	27220.1	28362	31676.3	34994.7	36077.5	34007.9	31676.6	36284.1	25881.9	28695.7	34171.8	31212.5
Chr2_1559	fur	Ferric uptake regulator family(fur)	557671	54	8	8	46.81	16399	86806	97870.9	91542.9	80798.3	93688	95189.1	77192.9	82135.6	80241.2	56709.3	48614.3	50419.5
Chr2_1560	tcrY	HWE histidine kinase(tcrY)	933753	136	17	17	62.39	37568	140943	136379	145214	121837	111483	120708	138689	134599	121811	135257	138182	133566
Chr2_1562	phyR	cheY-homologous receiver domain(phyR)	2430796	106	10	10	43.94	29039	351894	417949	309038	352182	362083	371365	381255	329699	305904	367238	337662	338438
Chr2_1563	-	-	2017786	41	5	5	76	8452	354640	323987	416345	313074	346312	288986	235324	199442	275328	280366	235107	270141
Chr2_1564	sigH	ECF sigma factor(sigH)	2867047	74	10	10	70	21076	436527	397737	436677	410993	416569	432540	424914	375932	403858	394288	435128	427566
Chr2_1566	-	Histidine kinase-like ATPase domain	234669	33	7	7	20.42	53788	33067.9	28407.7	30130.8	31671.4	26095.8	27157.1	28687	32715.6	26178.2	33172.8	37637.5	28082.6
Chr2_1567	-	-	594914	47	3	3	41.96	14880	83359.1	97487.4	86602.5	109965	127490	93172	86348.6	97061.2	94938.1	75260.9	62324.2	67401.8
Chr2_1568	-	Bacterial protein of unknown function (DUF883)	15045820	74	6	6	73.5	12741	2202580	2270164	1767159	2055930	1941404	2276383	2072760	1658503	1755005	2168690	2524951	2522052
Chr2_1569	-	PRC-barrel domain	47733.5	7	2	2	8	13033	9045.62	7934.85	8900.2	7141.64	7867.82	7848.46		1740.65	2399.9		4968.18	7542.65
Chr2_157	hspH	Hsp20/alpha crystallin family(hspH)	3897104	64	8	8	68.57	15937	596851	495308	651699	549055	622226	601920	562850	605858	546340	519601	449292	513672
Chr2_1572	exbB	MotA/TolQ/ExbB proton channel family(exbB)	300120	32	5	5	17.24	32796	38025.6	39425.2	33722.5	45169.7	52391.1	52723.8	44045	43292	38412.3	46288.2	39139.6	40874.2
Chr2_1573	exbD	Biopolymer transport protein ExbD/TolR(exbD)	226611	9	2	2	14.37	18417	30554.4	30572.3	25144.2	28819.5	30299.5	33578.7	25031.5	27314.5	27057.3	27406.8	32643.8	26198.9
Chr2_158	-	Integral membrane protein (DUF2244)	43823	4	2	2	13.94	18744		2996.64	7200.44	8724.21	10296.5	8219.29		9142.36	3588.19		6232.04	9150.08
Chr2_1580	dut	This enzyme is involved in nucleotide metabolism it produces dUMP, the immediate precursor of thymidine nucleotides and it decreases the intracellular concentration of dUTP so that uracil cannot be incorporated into DNA(dut)	821968	49	7	7	57.32	16660	23900.4	19160.5	26643.4	329942	323581	356779	42330	42436.3	34074.1	33974.2	32282.3	38840.4
Chr2_1581	-	helix_turn_helix ASNC type	500049	27	5	5	43.59	17544	68768.5	68193.3	68050.3	75618.2	61110.4	71741.2	61280.6	64013.6	54328.5	72426.5	76804.1	60061.1
Chr2_1585	tphA	Sugar (and other) transporter(tphA)	14819.1	5	1	1	2.67	48444	3300.21	3605.28	2658.77		9230.73	1248.25	2986.54	2671.69	2739.96	1987.36	2330.38	1951.18
Chr2_1586	-	membrane	5789230	149	14	14	36.56	49817	763852	622673	668916	868976	918577	977587	884905	855863	791365	832746	718088	885988
Chr2_1587	purA	Plays an important role in the de novo pathway of purine nucleotide biosynthesis. Catalyzes the first committed step in the biosynthesis of AMP from IMP(purA)	5740665	164	19	19	48.95	46561	804093	869737	788597	818023	830561	948054	816737	725230	972556	825832	811831	769119
Chr2_1588	-	Acetyltransferase (GNAT) family	385650	60	6	6	49.11	18973	56171.3	61227.7	47430.6	60556.9	60923.4	59329.1	54775.5	62910.2	49262.2	41119.6	36202	43031.7
Chr2_1589	serA	D-isomer specific 2-hydroxyacid dehydrogenase, catalytic domain(serA)	15652270	276	26	26	57.41	56895	2295550	1851799	2586402	2269890	2128667	2553160	2183410	1857774	2121806	2155050	1851132	2454076
Chr2_159	nth	DNA repair enzyme that has both DNA N-glycosylase activity and AP-lyase activity. The DNA N-glycosylase activity releases various damaged pyrimidines from DNA by cleaving the N- glycosidic bond, leaving an AP (apurinic apyrimidinic) site. The AP-lyase activity cleaves the phosphodiester bond 3' to the AP site by a beta-elimination, leaving a 3'-terminal unsaturated sugar and a product with a term…	367314	40	7	7	37.1	27298	47544.4	44460.1	52503.6	57022.5	59585	64249.7	47976.1	43401.5	41177.3	47379.7	45860.9	49547.7
Chr2_1590	serC	Catalyzes the reversible conversion of 3- phosphohydroxypyruvate to phosphoserine and of 3-hydroxy-2-oxo-4- phosphonooxybutanoate to phosphohydroxythreonine(serC)	14785710	232	25	25	76.73	42381	2140010	1800937	2508024	2122280	2264887	1757082	2058860	2247901	2344610	1967410	2226536	1640850
Chr2_1591	-	SBF-like CPA transporter family (DUF4137)	109860	17	3	3	8.18	33137	12844.3	15097.1	12306.4	22541.8	24555.7	26633.2	19146.3	16570.5	22460.9	14788.4	16388.5	16982.7
Chr2_1593	glmM	Catalyzes the conversion of glucosamine-6-phosphate to glucosamine-1-phosphate(glmM)	793580	101	14	14	22.66	49411	124728	108716	100357	117643	124839	100408	119730	131627	121751	100767	111162	107674
Chr2_1594	ftsH	Acts as a processive, ATP-dependent zinc metallopeptidase for both cytoplasmic and membrane proteins. Plays a role in the quality control of integral membrane proteins(ftsH)	6186264	347	35	35	58.7	70200	867160	892835	971887	872356	847591	873891	955115	940412	836176	895528	1025647	854018
Chr2_1595	tilS	Ligates lysine onto the cytidine present at position 34 of the AUA codon-specific tRNA(Ile) that contains the anticodon CAU, in an ATP-dependent manner. Cytidine is converted to lysidine, thus changing the amino acid specificity of the tRNA from methionine to isoleucine(tilS)	46961.8	12	3	3	9.6	48605	8204.65	6676.93	8968.85	8822.38	8982.16	8445.12	9547.39	9687.35	9737.4	4072.69	3682.03	3711.74
Chr2_1596	cpoB	Outer membrane lipoprotein(cpoB)	461969	58	11	11	25.41	51396	77781.3	86659.3	92419.3	79574	65187.7	66353.9	50331.3	51075.3	54868.2	39371.3	45949.7	41948
Chr2_1598	pal	OmpA family(pal)	17329810	81	9	9	50	18233	2348870	2795656	2466823	2344550	2600549	2813421	2543860	2565501	2754681	2505880	2137400	2627095
Chr2_1599	tolB	Involved in the TonB-independent uptake of proteins(tolB)	2659102	194	21	21	58.92	48528	407769	371652	369377	408893	430985	342769	379112	403381	316742	268938	231993	289948
Chr2_16	MA20_30205	Biotin carboxylase C-terminal domain(MA20_30205)	3339259	311	32	32	54.38	72407	480850	491318	519709	484681	563633	446868	482408	391948	441452	471115	469727	448376
Chr2_160	MA20_24505	Etoposide-induced protein 2.4 (EI24)(MA20_24505)	427730	24	3	3	13.5	25974	55322.4	64466.7	52481.8	45900.6	53067.3	50021.8	81206.4	72423.8	96709.1	78294.8	93948.7	93586.8
Chr2_1600	tolA	Cell division and transport-associated protein TolA(tolA)	151834	12	2	2	49.28	7382	28733.1	25056.1	24114.9	27266.4	30999.9	26935.1	17896.3	19239.4	14437.4	18393.9	17574.5	17385.4
Chr2_1601	tolA	Cell division and transport-associated protein TolA(tolA)	130664	34	5	5	25.53	30040	20811.9	21394.9	18188.5	24689.5	20848.8	29169.7	15340.3	13831.5	13015.1	13111.7	11119.3	13787.2
Chr2_1602	tolR	Biopolymer transport protein ExbD/TolR(tolR)	204360	25	3	3	27.33	16268	32398.3	32680.9	26976.1	36927.1	33992.8	38744.8	27453.7	28988.9	27953.8	14188	14535.4	16706.7
Chr2_1603	tolQ	MotA/TolQ/ExbB proton channel family(tolQ)	1897993	45	6	6	28.39	25435	286243	281042	250795	287274	273911	241560	242085	225489	271563	280409	316420	330544
Chr2_1604	ybgC	Thioesterase-like superfamily(ybgC)	349234	51	6	6	53.17	14669	43881.7	46678.2	40366.2	52227.8	57316.9	56001.3	68184.6	67310.3	81076.2	40905.9	47514.5	36772.3
Chr2_1605	ruvB	The RuvA-RuvB complex in the presence of ATP renatures cruciform structure in supercoiled DNA with palindromic sequence, indicating that it may promote strand exchange reactions in homologous recombination. RuvAB is a helicase that mediates the Holliday junction migration by localized denaturation and reannealing(ruvB)	307190	55	6	6	47.37	19317	41792.5	43312.3	46913.5	39419.6	45973.2	36374.9	46864.9	50126.5	40119.7	47671.3	49856.9	53377.5
Chr2_1607	ruvA	The RuvA-RuvB complex in the presence of ATP renatures cruciform structure in supercoiled DNA with palindromic sequence, indicating that it may promote strand exchange reactions in homologous recombination. RuvAB is a helicase that mediates the Holliday junction migration by localized denaturation and reannealing. RuvA stimulates, in the presence of DNA, the weak ATPase activity of RuvB(ruvA)	126826	40	7	7	56.59	21227	17262	17938.1	15854.4	20314.4	20518.8	22961.8	16570.1	17705	13330.9	16355.3	18500.4	15622.8
Chr2_161	pfkB	pfkB family carbohydrate kinase(pfkB)	693133	104	13	13	43.64	35502	107475	117074	116734	96774.9	86532.1	93415.6	93421.9	108077	84486.6	105927	91021	123038
Chr2_1611	thiE	Thiamine monophosphate synthase(thiE)	1733717	86	11	11	56.56	23242	250926	238482	251269	251098	232912	292107	243491	273025	288644	276218	299483	285034
Chr2_1612	enhC	Sel1-like repeats.(enhC)	173427	69	14	14	43.71	38128	31017.8	27042.9	35002.6	36977.3	35666.3	30764.5	18375.8	21276.7	21003.1	13814.1	13825.6	15878.2
Chr2_1614	suhB	Inositol monophosphatase family(suhB)	554696	112	15	15	84.41	28520	79070.7	85575.1	71145.8	83170.7	82285.7	98573.5	76305.1	88788.3	62179.2	71193.6	73841.8	58249
Chr2_1615	MA20_18055	MotA/TolQ/ExbB proton channel family(MA20_18055)	2355050	49	6	6	24.07	38510	316053	343445	323252	349527	348884	404617	374695	355897	433419	373836	411825	399385
Chr2_1616	MA20_18060	OmpA family(MA20_18060)	735070	132	16	16	60.35	38302	99061.7	118705	87746.6	107474	114907	127773	109598	110469	107755	100618	113888	113045
Chr2_1617	msbA2	ABC transporter transmembrane region(msbA2)	191195	84	12	12	33.11	46777	28346.6	24106.6	23720.6	21230.6	19822.3	20812.2	33118.3	28764.5	36603	24052.6	28247.6	21308.6
Chr2_1619	rpmE	rRNA binding(rpmE)	57069.1	19	2	2	31.51	8182	10489.8	11050.3	10405	4372.48	4727.71	3749.8	7096.17	7140.24	7186.38	8295.54	6839.7	7288.11
Chr2_162	-	UPF0126 domain	120950	23	5	5	34.86	23405	15137.8	14013.4	17171.1	11167.9	10864.4	9520.29	26128	23920.1	28217	14674.4	13783.1	14437.4
Chr2_1620	MA20_17930	regulation of RNA biosynthetic process(MA20_17930)	1848303	90	9	9	45.97	26949	255040	285782	264795	250301	287693	214519	265570	304535	292463	253426	213901	255553
Chr2_1621	-	FCD	203763	51	8	8	39.57	25709	26197.8	24164.7	25310.9	27634.5	23472.9	24409.9	28772.8	25388.5	23045.3	28387.5	33571.2	24114.7
Chr2_1623	-	Protein of unknown function (DUF1284)	36737.2	13	3	3	28.17	15598	5562.48	5923.95	6522.8	3652.01	3699.27	3346.38	6184.27	7000.71	6304.61	6111.35	6428.09	6757.77
Chr2_1625	ymdB	YmdB-like protein(ymdB)	861016	125	15	15	74.09	29778	134955	149594	122397	118448	121578	136026	125796	119780	139069	119625	103293	100215
Chr2_1626	MA20_17975	5-formyltetrahydrofolate cyclo-ligase family(MA20_17975)	741624	40	5	5	32.32	21661	146771	170595	136562	118775	99652.4	122002	81510.6	77854.2	76143.3	76669.4	72979	86105.2
Chr2_1627	MA20_17980	Activator of cell division through the inhibition of FtsZ GTPase activity, therefore promoting FtsZ assembly into bundles of protofilaments necessary for the formation of the division Z ring. It is recruited early at mid-cell but it is not essential for cell division(MA20_17980)	1288740	44	6	6	61.16	13290	149786	152608	167397	178269	150679	153471	198218	215275	216394	214044	214916	230229
Chr2_1628	-	Domain of unknown function (DUF4164)	949089	45	5	5	51.11	10338	136950	119100	137392	136416	144381	119858	137785	116009	128083	141055	132370	157366
Chr2_1629	tktA	Catalyzes the transfer of a two-carbon ketol group from a ketose donor to an aldose acceptor, via a covalent intermediate with the cofactor thiamine pyrophosphate(tktA)	3539929	345	37	37	66.52	71484	535784	542892	491630	533990	440157	587307	523617	559495	514211	490997	576027	515368
Chr2_163	grpE	Participates actively in the response to hyperosmotic and heat shock by preventing the aggregation of stress-denatured proteins, in association with DnaK and GrpE. It is the nucleotide exchange factor for DnaK and may function as a thermosensor. Unfolded proteins bind initially to DnaJ(grpE)	4013848	139	12	12	56.09	25310	606343	725339	689743	587520	618745	660797	553312	568042	608859	515087	423551	563819
Chr2_1630	gapA	Glyceraldehyde 3-phosphate dehydrogenase, NAD binding domain(gapA)	7089473	220	25	25	77.91	36285	1061470	1042212	1133375	1019300	1142277	1004092	1001520	1041474	1165737	1027140	964251	823509
Chr2_1631	pgk	Phosphoglycerate kinase(pgk)	2430120	153	15	15	49.75	41795	369002	315626	424342	351401	324211	329750	335692	365919	271467	368510	363389	327609
Chr2_1635	-	DeoR-like helix-turn-helix domain	212855	68	11	11	41.63	26818	31849.5	28944.2	28348.2	36234.9	32669.6	36996.1	29439.1	27963	31982.2	28452	34019.4	31222.5
Chr2_1637	MA20_42425	protein, possibly involved in aromatic compounds catabolism(MA20_42425)	324881	22	4	4	45.19	14627	51174.3	57861.3	41476.1	48230.4	51487.9	48396.6	35061.1	33303.6	39483.7	38339.9	38729.2	38431.5
Chr2_1638	MA20_20925	Protein of unknown function (DUF1013)(MA20_20925)	1485594	87	10	10	48.03	25508	229692	271500	229866	228800	263577	264207	221600	203606	237295	172587	183517	144238
Chr2_1639	TP53I	Zinc-binding dehydrogenase(TP53I)	1762510	113	14	14	54.49	35887	263296	302380	227159	238764	239099	269028	237659	254976	198393	259394	280761	267965
Chr2_164	hrcA	Negative regulator of class I heat shock genes (grpE- dnaK-dnaJ and groELS operons). Prevents heat-shock induction of these operons(hrcA)	199978	126	18	18	66.04	41328	27717.3	31681.4	30137.4	27432.5	22814.4	23738.7	28588.2	32091	30164.5	33048.5	30281.3	32804.7
Chr2_1640	-	Protein of unknown function (DUF1192)	614334	19	3	3	65.08	6954	113893	131687	114681	81559.3	79508.4	73447.6	73984.4	66951.4	85705.6	64638.2	53746.2	72240.6
Chr2_1641	-	Major Facilitator Superfamily	63182.1	10	2	2	5.34	43312	8281.52	7886.03	7119.99	7693.8	8616.28	7454.25	9235.48	10619.7	7666.71	9810.37	11510.9	10450.1
Chr2_1642	-	Protein of unknown function (DUF465)	25982.5	9	2	2	45	6794	3288.19	3648.09	3930.66	4284.46	4251.26	4679.87	4980.13	5597.89	4550.28	6095.13	6018.77	6776.18
Chr2_1643	MA20_03740	Protein of unknown function (DUF465)(MA20_03740)	54726.5	18	2	2	33.8	8143	8693.38	7511.29	7807.12	7590.15	6873.7	9067.99	7871.56	9429.87	8893.13	7176.21	5856.96	6312.25
Chr2_1644	purE	Catalyzes the conversion of N5-carboxyaminoimidazole ribonucleotide (N5-CAIR) to 4-carboxy-5-aminoimidazole ribonucleotide (CAIR)(purE)	138509	19	2	2	31.48	16596	16946	15479.5	14027.7	20532.6	24150.4	17054.2	16625.5	16111.7	18387.9	15167	14446.6	13127.5
Chr2_1645	purK	Catalyzes the ATP-dependent conversion of 5- aminoimidazole ribonucleotide (AIR) and HCO(3)(-) to N5- carboxyaminoimidazole ribonucleotide (N5-CAIR)(purK)	2265601	176	20	20	79.83	38670	328741	314317	266153	297171	288532	280455	344183	398548	307529	339937	348219	338960
Chr2_1646	MA20_05980	Tetratricopeptide repeats(MA20_05980)	50231.8	13	4	4	24.89	25625	8349.56	8415.66	6822.33	13267.7	14044.6	12245.1	3660.04	3489.19	3632.04	2942.01	3018.59	2673.85
Chr2_1647	pyk	Pyruvate kinase, barrel domain(pyk)	5085084	350	31	31	68.62	51708	709894	677457	825699	790476	946428	738949	720664	768055	591624	720505	641147	675565
Chr2_1648	MA20_03870	Protein of unknown function (DUF1036)(MA20_03870)	1725489	48	6	6	49.02	16936	291610	258593	281302	263698	284310	292691	249787	235308	239794	195406	224752	221561
Chr2_1649	-	N-formylglutamate amidohydrolase	1970957	157	15	15	55.15	30110	326738	262106	336478	311615	318027	280632	248630	206102	236881	247547	205527	244290
Chr2_165	rph	Phosphorolytic exoribonuclease that removes nucleotide residues following the -CCA terminus of tRNA and adds nucleotides to the ends of RNA molecules by using nucleoside diphosphates as substrates(rph)	429985	58	6	6	43.7	25937	69676.2	76964.1	58999.7	63651.9	61156.4	58763	59537.1	61380.2	70526.9	64127.1	56358.1	74161.7
Chr2_1650	-	Uncharacterized protein conserved in bacteria (DUF2312)	1753202	30	3	3	16.28	9933	241655	198724	235710	231300	249706	277528	270548	265302	239344	217085	242288	212416
Chr2_1651	uup	ABC transporter C-terminal domain(uup)	363783	104	15	15	28.76	67559	45782.4	46697.2	53512	44406.3	48253.4	39875	54856.2	63895.1	45905.4	49145.2	49312.3	44750.7
Chr2_1652	-	PFAM 17 kDa surface antigen	1578547	41	4	4	80.85	9313	145376	155332	137854	200317	234844	202215	274281	308060	256734	236550	203232	249644
Chr2_1653	-	Thiamin pyrophosphokinase, vitamin B1 binding domain	249028	17	3	3	25.69	23274	33754.8	39899.6	31842.6	38502.2	33158.9	37702	31604.2	35696.1	36078.4	29509.1	26661.4	31564.7
Chr2_1654	tbpA	Bacterial extracellular solute-binding protein(tbpA)	1351336	134	16	16	65.57	36737	187982	195862	161012	198688	167506	161877	175650	199922	210645	176907	208976	153054
Chr2_1655	thiP	Binding-protein-dependent transport system inner membrane component(thiP)	118329	17	3	3	6.63	58302	16401.5	15684.9	14370.6	14281.1	13875.9	15231.2	19078.5	17682	18024.3	22027.4	21493.8	23390.3
Chr2_1656	thiQ	Part of the ABC transporter complex ThiBPQ involved in thiamine import. Responsible for energy coupling to the transport system(thiQ)	243451	11	2	2	10.79	26171	36340.9	30733.8	38807.6	45315.7	43246	48469.2	26558.9	21624.4	25666.8	28376.3	27785.4	27830.5
Chr2_1657	MA20_40030	Peptidase family M48(MA20_40030)	869026	208	26	26	69.98	52845	129011	132707	113472	125860	108451	109495	118056	98178.4	140573	118471	106915	109546
Chr2_1658	-	3-alpha domain	249198	33	6	6	31.4	27288	35280.4	36822.6	39543.4	39659.4	33347.6	40486.3	35244.7	36304.9	34378.5	29431.1	35197.4	29487.4
Chr2_1659	rpoH2	Sigma-70 region 2(rpoH2)	55447.6	5	1	1	2.25	35514	8938.67	7622.5	8493.01	20962.7	19531.5	22149.1	11641.8	11198.8	9817.98	9003.02	7793.66	8261.32
Chr2_1660	carD	CarD-like/TRCF domain(carD)	120111	22	4	4	30.89	21361	16776.7	16030.8	16571	15200.7	16262.3	14897.5	22584.6	26066.9	18383.3	18367.1	19432.7	15601.3
Chr2_1661	fdxA	Ferredoxins are iron-sulfur proteins that transfer electrons in a wide variety of metabolic reactions(fdxA)	2184002	31	4	4	29.46	12322	338631	296713	336484	295228	315894	254173	309306	307904	335507	277810	302365	251887
Chr2_1662	hslR	S4 RNA-binding domain(hslR)	229090	7	1	1	8.27	14732	35382	29960.9	28407.5	27885.8	24314.5	28214.1	39711.7	31779.6	35141.7	28832.9	29081.3	27371.5
Chr2_1663	mgpS	helicase superfamily c-terminal domain(mgpS)	1128082	251	37	37	47.18	112986	167135	197330	197845	156416	171677	165533	153569	143955	178846	157478	163575	142590
Chr2_1665	MA20_43165	Haem-degrading(MA20_43165)	4399298	75	8	8	60.14	14432	656842	661217	767530	681025	672924	674538	652076	562682	701207	583750	667221	500587
Chr2_1666	rpmF	structural constituent of ribosome(rpmF)	138036	11	1	1	13.56	6790	34426.7	40180.6	31140	13849.2	14924.4	14627.4	14553.7	14640.2	15441.2	12748.9	12398.4	10715.2
Chr2_1668	ispA	Polyprenyl synthetase(ispA)	483858	55	7	7	39.14	32315	73597.7	68544.8	74835.7	77813.9	82626.3	84103.8	72801.7	64559.6	60044.8	50013.3	47987.2	41171.6
Chr2_1669	ispG	Converts 2C-methyl-D-erythritol 2,4-cyclodiphosphate (ME-2,4cPP) into 1-hydroxy-2-methyl-2-(E)-butenyl 4-diphosphate(ispG)	1033453	173	18	18	62.14	45060	152578	176412	152290	145196	164631	140872	146101	144652	175289	137009	149474	121158
Chr2_1670	bdhA	KR domain(bdhA)	581685	49	6	6	42.21	27739	84862	74570.9	90771.2	95698.6	88740.7	80009.2	65186.3	73496	56358.7	75321.6	85305	88605
Chr2_1672	pyc	Catalyzes a 2-step reaction, involving the ATP-dependent carboxylation of the covalently attached biotin in the first step and the transfer of the carboxyl group to pyruvate in the second(pyc)	2832078	571	61	61	61.4	127926	404205	339791	439710	387943	408276	403668	413978	488710	443070	412166	361261	396238
Chr2_1673	livK	Receptor family ligand binding region(livK)	1295438	73	11	11	30.46	39517	298661	293240	318316	312544	277612	320188	56115.9	49512.4	64218.5	33621.9	38515.4	27051.6
Chr2_1675	livK	Periplasmic binding protein domain(livK)	1.0616e+06	105	17	14	51.75	39386	232749	243370	262072	259307	286393	296216	28461	32805.9	25192.4	18923.3	19787	21911
Chr2_1676	-	-	370287	31	4	4	34.21	13314	47992.9	57142	48261.5	51979.9	47022.6	62092.2	58068.3	49595.5	48420.6	53891.2	57656.4	46062.9
Chr2_1677	livF	ABC transporter(livF)	1302000	96	12	12	54.44	27383	180993	160883	146177	198355	183548	215150	191486	176577	158879	192585	220367	182376
Chr2_1678	braF	AAA domain(braF)	1005673	162	19	19	51.14	47299	141231	155900	169273	152611	174524	169211	141146	136664	124026	146749	174165	162677
Chr2_1679	livM	Domain of unknown function (DUF3382)(livM)	573378	81	14	14	31.81	50025	79077.3	69013.8	87874	76162.3	71705.6	78055.2	89502.3	106509	75417.8	103930	120466	92921.7
Chr2_168	rdgB	Pyrophosphatase that catalyzes the hydrolysis of nucleoside triphosphates to their monophosphate derivatives, with a high preference for the non-canonical purine nucleotides XTP (xanthosine triphosphate), dITP (deoxyinosine triphosphate) and ITP. Seems to function as a house-cleaning enzyme that removes non-canonical purine nucleotides from the nucleotide pool, thus preventing their incorporation…	145519	16	4	4	26.36	23795	25181.4	20666.9	25952.7	18937.1	20432.2	22582.7	22837.7	26763.8	21520.8	24984.4	24422.4	29702.3
Chr2_1680	livH	Branched-chain amino acid transport system / permease component(livH)	548146	10	2	2	10.6	32483	59329.8	57061.4	67971.3	67538	59627.6	59716.4	110350	107313	117871	118101	133540	108465
Chr2_1683	-	FAD dependent oxidoreductase	36847.9	4	2	2	7.87	27726	3492.54	4132.51	3165.47	6613.54	6701.4	6047.05	12246.6	12302.3	11205.1		3267.22	4517.07
Chr2_1684	-	FCD	721264	103	10	10	65.8	25272	105041	95551.5	97345.3	106571	89289.6	120102	102614	112612	100419	91844.4	80623.1	94535.5
Chr2_1685	-	helix_turn_helix multiple antibiotic resistance protein	530812	38	5	5	42.76	16343	77472.8	77496.4	68317.9	70872.2	74183.7	66778	65310	73882.4	67439.4	101911	84614.1	87145.8
Chr2_1686	atpC	Produces ATP from ADP in the presence of a proton gradient across the membrane(atpC)	34749.1	12	1	1	8.15	14482	5178.37	6053.91	4237.57	4152.67	3442.46	4481.35	4910.93	4860.99	5136.2	9321.74	11013.5	8183.89
Chr2_1687	atpD	Produces ATP from ADP in the presence of a proton gradient across the membrane. The catalytic sites are hosted primarily by the beta subunits(atpD)	11792700	350	30	30	73.51	54791	1637470	1555139	1759116	1628400	1366726	1524692	1721620	1478248	1851659	1764500	1996166	1690180
Chr2_1688	atpG	Produces ATP from ADP in the presence of a proton gradient across the membrane. The gamma chain is believed to be important in regulating ATPase activity and the flow of protons through the CF(0) complex(atpG)	1967120	107	12	12	47.95	31802	297937	290013	295262	289280	273093	303307	283955	253381	266523	274760	282301	289892
Chr2_1689	atpA	Produces ATP from ADP in the presence of a proton gradient across the membrane. The alpha chain is a regulatory subunit(atpA)	15420740	327	32	32	63.65	54889	2123020	1776499	1753927	2179690	1786166	2221600	2173950	2301706	1820105	2265270	2531185	2573770
Chr2_1690	atpH	F(1)F(0) ATP synthase produces ATP from ADP in the presence of a proton or sodium gradient. F-type ATPases consist of two structural domains, F(1) containing the extramembraneous catalytic core and F(0) containing the membrane proton channel, linked together by a central stalk and a peripheral stalk. During catalysis, ATP synthesis in the catalytic domain of F(1) is coupled via a rotary mechanism…	2843006	76	10	10	66.67	19564	433232	478388	395736	426069	485495	370435	368536	319900	424997	355782	412805	382749
Chr2_1692	priA	Involved in the restart of stalled replication forks. Recognizes and binds the arrested nascent DNA chain at stalled replication forks. It can open the DNA duplex, via its helicase activity, and promote assembly of the primosome and loading of the major replicative helicase DnaB onto DNA(priA)	419720	207	30	30	53.09	81294	60903	68843.6	61741.4	61310.2	64921.3	53185.2	59580.6	71450.9	54915.9	55086	52858.4	56183.3
Chr2_1693	tal	Transaldolase is important for the balance of metabolites in the pentose-phosphate pathway(tal)	14552460	200	17	17	81.11	23359	1944200	1669211	1702539	2096990	1870529	1908606	2137050	1710436	1903366	2066960	1907522	2288297
Chr2_1694	-	Lipopolysaccharide-assembly	394536	49	6	6	46.11	20306	48354.2	47944.2	51886	57183.3	49804.7	67834.9	57030.7	48074.3	60802.8	53745.3	44968.8	63224.9
Chr2_1695	leuS	leucyl-tRNA aminoacylation(leuS)	1235583	344	41	41	55.53	97863	176167	193149	182527	172019	182981	162997	178239	182700	206054	173372	155521	194850
Chr2_1696	MA20_24865	Pyridoxal 5'-phosphate (PLP)-binding protein, which is involved in PLP homeostasis(MA20_24865)	1409394	76	9	9	42.48	24081	198497	167001	205509	196980	183545	199815	194515	195814	172412	206083	239992	198214
Chr2_1697	-	Aromatic acid exporter family member 1	54072.6	5	1	1	11.36	19217	9391.24	8923.09	7805.16		8350.87	1875.69	8636	10233.5	9134.14	12903.2	14481.8	12993.1
Chr2_1699	acsA	Catalyzes the conversion of acetate into acetyl-CoA (AcCoA), an essential intermediate at the junction of anabolic and catabolic pathways. AcsA undergoes a two-step reaction. In the first half reaction, AcsA combines acetate with ATP to form acetyl-adenylate (AcAMP) intermediate. In the second half reaction, it can then transfer the acetyl group from AcAMP to the sulfhydryl group of CoA, forming …	6912362	301	31	31	52.07	72836	954482	984392	895998	1022410	1014672	961688	1029030	841455	968648	947638	998076	905852
Chr2_17	mccB	Carboxyl transferase domain(mccB)	105249	39	8	8	18.13	57134	17668.7	18186.6	15682.4	13534.5	12484.9	15062.5	13888.6	14372.4	13047.8	13521.2	11412.9	14863.5
Chr2_170	rsmI	Catalyzes the 2'-O-methylation of the ribose of cytidine 1402 (C1402) in 16S rRNA(rsmI)	514517	60	9	9	46.2	32034	78346.2	73657.2	80394.9	69461	80928.4	78348.4	70148.5	66749.9	73573.5	54203.8	59831.8	44242.9
Chr2_1701	htpX	metalloendopeptidase activity(htpX)	59789.7	7	1	1	5.23	34472	8233.19	8988.79	9719.34	12599.7	14532.5	13698.1	4078.62	4840.51	4628.68	9440.09	7992.55	10544.2
Chr2_1703	MA20_25080	Heparinase II/III-like protein(MA20_25080)	363373	83	13	13	26.62	63230	56703.9	45760.9	49109	59983.8	56967.5	55911.6	54201.1	55454.4	45602.8	46092.2	43111.3	51724.1
Chr2_1704	purH	IMP cyclohydrolase activity(purH)	1896079	254	27	27	66.73	56481	277759	230801	242613	274736	318752	260500	278841	287613	244799	255344	210658	217265
Chr2_1706	gdhB	Bacterial NAD-glutamate dehydrogenase(gdhB)	6530737	978	95	95	65	175756	968878	785828	805012	957926	798111	939210	908249	949672	837593	868818	848193	781565
Chr2_1707	-	membrane	408316	82	8	8	55.4	23645	54091	43771.7	56750.6	52461.1	58793.7	52396.5	69235.8	59070	67031.9	54745.1	47053.6	48833.4
Chr2_1708	-	TPM domain	454103	39	6	6	28.24	26941	89762.8	87690.9	88404.4	98978.1	102194	83186.9	22423.6	24889.2	22472.5	19009.6	18090.7	16617.7
Chr2_1709	lemA	LemA family(lemA)	3.3881e+06	120	14	14	68.6	23260	755224	823661	768603	812398	738202	928635	109187	91697.6	100380	93124.3	109751	98627
Chr2_1710	rpsP	structural constituent of ribosome(rpsP)	4337671	65	6	6	40.65	13606	653756	706198	684993	704697	580224	769578	599123	515995	490462	562449	589724	576495
Chr2_1711	tyrA	Chorismate mutase type II(tyrA)	306576	34	4	4	44.86	11780	47942.1	44007.1	39576.8	47267.3	45671.8	47750.4	37574.2	30352.6	42403.7	38493.8	41857.8	32638
Chr2_1712	ffh	Involved in targeting and insertion of nascent membrane proteins into the cytoplasmic membrane. Binds to the hydrophobic signal sequence of the ribosome-nascent chain (RNC) as it emerges from the ribosomes. The SRP-RNC complex is then targeted to the cytoplasmic membrane where it interacts with the SRP receptor FtsY. Interaction with FtsY leads to the transfer of the RNC complex to the Sec transl…	572079	135	18	18	46.85	55118	81076.1	78632.7	79197.9	78883.6	89467.3	87409.1	85219	95568.9	75949.3	88926.8	101272	82615.9
Chr2_1713	MA20_41385	Transglycosylase SLT domain(MA20_41385)	305666	73	11	11	50.55	29373	46814.6	51703.4	44853	61350.5	58534.8	70863.5	34402.6	39898.9	33488.7	21774.5	20540.2	22378.9
Chr2_1714	cynT	Carbonic anhydrase(cynT)	5623642	90	10	10	79.34	23316	797303	712760	802749	869218	794391	812247	816046	714576	737954	759790	911144	613604
Chr2_1715	pdxK	Phosphomethylpyrimidine kinase(pdxK)	871424	75	9	9	41.28	31527	121416	107504	133195	133911	125310	154017	117002	94458.1	119887	114546	128196	125949
Chr2_1717	mmsA	Acyl-CoA reductase (LuxC)(mmsA)	3000583	180	22	22	66.47	53546	412986	408956	412229	441619	496439	413007	429570	391732	463248	416126	390261	448814
Chr2_1718	-	LysR substrate binding domain	143602	52	8	8	39.94	33867	18019.9	17964.7	16718.2	26250.7	23830.5	21315.6	21377.4	24520.3	21097.8	21592.5	20417.7	24250
Chr2_172	cysG	Multifunctional enzyme that catalyzes the SAM-dependent methylations of uroporphyrinogen III at position C-2 and C-7 to form precorrin-2 via precorrin-1. Then it catalyzes the NAD- dependent ring dehydrogenation of precorrin-2 to yield sirohydrochlorin. Finally, it catalyzes the ferrochelation of sirohydrochlorin to yield siroheme(cysG)	553176	11	2	2	6.28	50303	70057.9	73705.4	75222.2	96714.3	77847.9	83670.4	81719.1	72343.9	74289.1	74720	77196.2	64400.2
Chr2_1721	nudH	Accelerates the degradation of transcripts by removing pyrophosphate from the 5'-end of triphosphorylated RNA, leading to a more labile monophosphorylated state that can stimulate subsequent ribonuclease cleavage(nudH)	662529	37	5	5	23.6	19855	92633.2	103503	89254	93039.9	92031.9	100222	89871.6	86996.8	74156.4	88138.8	94231.7	82233.4
Chr2_1722	ctpA	tail specific protease(ctpA)	6600957	240	30	30	68.33	47026	1108590	1201382	1083769	1081370	1046693	961887	745799	761338	757007	695758	584865	570816
Chr2_1723	filA	Peptidase family M23(filA)	157032	41	7	7	18.04	48290	29537.2	26982.8	29144.1	32092.9	31107	34193.9	9113.22	7562.3	10038	11803.8	14103.6	11143.6
Chr2_1725	rlmH	Specifically methylates the pseudouridine at position 1915 (m3Psi1915) in 23S rRNA(rlmH)	739508	70	8	8	64.94	18649	113482	112049	95776.2	111942	97224.4	131881	95606.7	97587.3	108758	85864.8	93859	86887.9
Chr2_1726	rsfS	Functions as a ribosomal silencing factor. Interacts with ribosomal protein L14 (rplN), blocking formation of intersubunit bridge B8. Prevents association of the 30S and 50S ribosomal subunits and the formation of functional ribosomes, thus repressing translation(rsfS)	245647	33	5	5	60.98	13721	39239.4	41891.4	36809.1	30223.7	31004.7	28849.7	33035.4	37482.3	28314.8	36225.2	34577.4	36641.3
Chr2_1727	nadD	Catalyzes the reversible adenylation of nicotinate mononucleotide (NaMN) to nicotinic acid adenine dinucleotide (NaAD)(nadD)	109517	45	8	8	41.96	25366	15202.9	18172.8	14742.9	20503.2	17683.3	17316.1	14412.9	11674.2	12598.4	17327.2	19279	17707.6
Chr2_1728	proA	Catalyzes the NADPH-dependent reduction of L-glutamate 5-phosphate into L-glutamate 5-semialdehyde and phosphate. The product spontaneously undergoes cyclization to form 1-pyrroline-5- carboxylate(proA)	796827	158	20	20	60.89	44725	106084	91541	126771	115483	125954	121005	113470	123860	114152	113470	117080	125367
Chr2_1729	proB	Catalyzes the transfer of a phosphate group to glutamate to form L-glutamate 5-phosphate(proB)	251093	56	12	12	38.62	39874	32392.4	34126.1	36274.9	38497.1	36403.1	36147	35562.8	33793.7	41818	40267	35084.7	43566
Chr2_1730	obg	An essential GTPase which binds GTP, GDP and possibly (p)ppGpp with moderate affinity, with high nucleotide exchange rates and a fairly low GTP hydrolysis rate. Plays a role in control of the cell cycle, stress response, ribosome biogenesis and in those bacteria that undergo differentiation, in morphogenesis control(obg)	248421	84	13	13	65.98	36789	38763.3	44948.4	45082.5	38101.9	34804.3	39436	34289.4	32990.5	31930.7	32868.2	37378.3	34889.9
Chr2_1734	rpmA	structural constituent of ribosome(rpmA)	1254264	45	4	4	46.07	9377	244468	258195	285092	248067	265005	204688	109993	96996.3	100457	102186	90869.5	92726.3
Chr2_1735	rplU	This protein binds to 23S rRNA in the presence of protein L20(rplU)	2106303	42	4	4	19.72	15021	268557	274470	227250	288632	274139	260207	368542	406663	373530	304895	337887	266543
Chr2_1737	-	Cro/C1-type HTH DNA-binding domain	422189	134	21	21	46.88	70376	60940.2	70205.7	61472.8	59898	64856.1	62214.4	59285.7	63662.6	47906.3	60499.3	70250.6	65221.6
Chr2_1740	-	belongs to the thioredoxin family	514811	136	19	19	51.15	53715	77752.8	82794	70798.4	67539.9	67480.6	80882.6	75208.3	86802.5	78154.8	78674.7	76138.4	67165.8
Chr2_1741	-	-	818264	34	7	7	27.68	24935	118006	122996	97310.2	135133	113914	118200	88787	92353.8	73430.5	99031.7	99885.6	90179.8
Chr2_1744	clpB	Part of a stress-induced multi-chaperone system, it is involved in the recovery of the cell from heat-induced damage, in cooperation with DnaK, DnaJ and GrpE(clpB)	5492690	554	57	57	69.34	96908	772422	702337	916596	780431	624973	718620	800352	660076	826241	762827	739694	646563
Chr2_1745	-	Domain of unknown function (DUF4167)	201857	28	4	4	24.52	28448	30052.3	34124.4	32307	32449.5	32582.9	35528.1	26299.6	27073.6	25416.5	26333.7	30123.3	30248.3
Chr2_1746	prmC	Methylates the class 1 translation termination release factors RF1 PrfA and RF2 PrfB on the glutamine residue of the universally conserved GGQ motif(prmC)	318567	51	9	9	44.07	31819	41927	44806.3	37999.5	50482.9	59439.5	53742.2	49073	52006.8	39731.5	33066.2	33605.5	32340
Chr2_1747	prfA	Peptide chain release factor 1 directs the termination of translation in response to the peptide chain termination codons UAG and UAA(prfA)	772182	93	11	11	39.28	39909	116825	95621.9	130516	103101	96819.4	83404.6	105914	121658	116771	101631	120356	103128
Chr2_1748	ptsP	GAF domain(ptsP)	2833914	366	38	38	53.17	83292	401016	368197	376735	410219	403907	421113	426845	480593	503116	413404	446102	459457
Chr2_1749	lysC	ACT domain(lysC)	1981853	143	17	17	50.59	45352	282305	301784	247214	277403	321544	323929	296625	332275	297266	305194	262749	308179
Chr2_1750	ubiG	O-methyltransferase that catalyzes the 2 O-methylation steps in the ubiquinone biosynthetic pathway(ubiG)	821884	99	11	11	59.68	27516	114052	132666	101918	130694	113851	114086	117909	100204	96002	107877	88539.7	113307
Chr2_1753	MA20_39720	Carbon-nitrogen hydrolase(MA20_39720)	766305	151	16	16	80.99	30490	120509	99351.8	117434	119027	106176	121252	105567	125924	125482	94093.2	85048.6	91721.1
Chr2_1754	grxC	Has a glutathione-disulfide oxidoreductase activity in the presence of NADPH and glutathione reductase. Reduces low molecular weight disulfides and proteins(grxC)	971934	37	4	4	59.09	9646	144454	144557	138184	160972	178839	160153	119099	141888	95670	106620	99712.7	121600
Chr2_1756	bioC	Methyltransferase domain(bioC)	574570	72	12	12	49.49	32220	84522.5	68928	87593.4	78787.8	83793.1	67029.6	82655.6	74496.4	84826.7	72654.2	82151.8	69363.8
Chr2_1758	-	Tellurite resistance protein TerB	427600	35	5	5	40.25	17925	62448.3	64795.4	50377.1	67192.8	69035.3	74551.7	60264.4	49402.4	65520.2	56521.3	57480.5	52183
Chr2_1759	lapB	HemY protein N-terminus(lapB)	2839505	245	26	26	62.33	56585	410140	373987	380577	431209	452699	418190	375400	379452	443961	400707	386235	437364
Chr2_1760	-	transferase activity, transferring acyl groups other than amino-acyl groups	1463905	233	26	26	73.58	46450	203690	177111	226883	214933	256543	223509	226862	244743	196710	189896	184503	163569
Chr2_1761	hemD	Uroporphyrinogen-III synthase HemD(hemD)	381884	61	10	10	54.04	25430	59309.4	62915.5	58919.3	53674.1	47226.7	62155.9	54368.2	58176.8	59507.2	55092.8	61891.8	58432
Chr2_1762	hemC	Tetrapolymerization of the monopyrrole PBG into the hydroxymethylbilane pre-uroporphyrinogen in several discrete steps(hemC)	596288	161	19	19	72.87	35498	90893.7	102564	79607	91093.2	96516.4	96317.3	84972.8	76934.7	74416.4	78549.1	85334.9	82184.4
Chr2_1763	tsaD	Required for the formation of a threonylcarbamoyl group on adenosine at position 37 (t(6)A37) in tRNAs that read codons beginning with adenine. Is involved in the transfer of the threonylcarbamoyl moiety of threonylcarbamoyl-AMP (TC-AMP) to the N6 group of A37, together with TsaE and TsaB. TsaD likely plays a direct catalytic role in this reaction(tsaD)	573618	53	9	9	38.72	37982	79064.9	93171.4	76327	80365.1	72708.5	79454.8	89824.5	103506	90220	86000.4	78421.4	70743.7
Chr2_1764	gpsA	NAD-dependent glycerol-3-phosphate dehydrogenase N-terminus(gpsA)	535187	127	19	19	71.78	33377	78706.4	73315.1	70965.1	87470	94461.4	103723	69364.5	56398.9	75872.9	64086.1	53828.9	56688.6
Chr2_1765	yciI	YCII-related domain(yciI)	486478	35	5	5	59.38	10359	62444.3	60694.9	56413.1	81434.1	88874.5	97549.5	57961.5	59738.5	57034.4	76070.5	81614.6	72666.6
Chr2_1766	MA20_25125	EVE domain(MA20_25125)	269432	40	5	5	34.51	16369	39203.8	37825.1	36997.1	30068.3	26684.2	29138.3	38785.8	36805.5	42337.4	38778.6	46467.9	39229.5
Chr2_1767	-	Lysine methyltransferase	103098	18	3	3	21.56	23713	17347.2	17753.7	19868.6	18349.2	21724.3	18430.4	15295.9	15344.6	18276.1	11847.7	11655.6	9801.15
Chr2_1769	norG	Alanine-glyoxylate amino-transferase(norG)	164114	55	10	10	27.18	53531	25877	23163.5	24141.5	20016.8	19121.5	16016.1	27916	30555	28728.9	22401.9	26708.4	18707
Chr2_177	-	Stress responsive A/B Barrel Domain	248277	49	8	8	73.2	11244	35841.8	33594.6	36473.7	36854.1	43878.3	30351.1	32373.3	26289.7	31791.3	32908.8	27772	37169.8
Chr2_1770	ftsK	Ftsk_gamma(ftsK)	102482	23	5	3	6.61	88890	16384.9	14868.6	16805.2	18796.2	15621.3	22005.8	12509.8	14744.9	13711.4	10926.7	9857.47	12025.8
Chr2_1772	tesB	Thioesterase-like superfamily(tesB)	276511	123	13	13	54	34052	39257.8	34521.1	40040.7	38082.8	42141.1	36590.2	38291	39419.1	44399.1	32976.7	36153.1	36133.6
Chr2_1773	ubiH	FAD binding domain(ubiH)	982831	177	24	24	73.19	44902	149269	151453	165205	138941	115702	116560	141521	168779	124966	137001	113406	161308
Chr2_1774	-	Glyoxalase/Bleomycin resistance protein/Dioxygenase superfamily	1030219	41	4	4	51.22	13473	160594	151799	151094	202437	218579	164734	133370	154490	116918	110054	105550	123586
Chr2_1775	sdhB	2Fe-2S iron-sulfur cluster binding domain(sdhB)	2866796	171	15	15	55.6	29824	419605	426543	402075	426393	476598	417145	416677	387431	448091	384420	334194	349486
Chr2_1776	sdhA	Fumarate reductase flavoprotein C-term(sdhA)	3973518	318	29	29	61.66	66962	596325	546066	611378	578705	625852	667312	569040	671102	495731	582524	497954	642318
Chr2_1777	sdhD	CybS, succinate dehydrogenase cytochrome B small subunit(sdhD)	145842	14	1	1	7.63	14225	15067.9	15928.7	15621.9	15243.7	15949.4	17515.7	29439.1	25713.9	29095.2	21109.5	16972.9	22245.8
Chr2_1778	sdhC	Succinate dehydrogenase/Fumarate reductase transmembrane subunit(sdhC)	50304.7	7	1	1	9.09	14632	4232.28	3859.58	4317.39	3524.08	4225.3	3861.92	14864.7	12159.4	13660.1	6397.82	6904.59	6366.26
Chr2_1779	-	Acetyltransferase (GNAT) domain	1418987	111	10	10	76.97	16933	216838	175508	176521	249425	201614	215209	179053	143279	162873	176040	163885	164592
Chr2_178	ogt	6-O-methylguanine DNA methyltransferase, DNA binding domain(ogt)	612455	49	7	7	60.94	20777	97381.1	100145	79799	81661.9	86007.4	67780.7	86333.2	74218.2	100833	82145.2	86762.4	67466.5
Chr2_1781	rplS	This protein is located at the 30S-50S ribosomal subunit interface and may play a role in the structure and function of the aminoacyl-tRNA binding site(rplS)	2237973	63	7	7	40	16121	313742	356504	330005	292405	240790	255890	337063	345549	396343	346709	369318	285953
Chr2_1787	ydfF	helix_turn_helix, Arsenical Resistance Operon Repressor(ydfF)	76098.9	25	5	5	30.32	24410	15223.8	12677	17780.3	8030.37	8898.17	8123.37	9481.94	11003.2	9654.35	9247.62	10647.7	8639.89
Chr2_1788	trmD	Belongs to the RNA methyltransferase TrmD family(trmD)	209455	36	7	7	39.34	26827	32763.8	35288.4	38231.5	29436	33327.2	23744.3	33446.9	33021.2	29279.2	34228.7	39739.3	36155.9
Chr2_1789	rimM	An accessory protein needed during the final step in the assembly of 30S ribosomal subunit, possibly for assembly of the head region. Probably interacts with S19. Essential for efficient processing of 16S rRNA. May be needed both before and after RbfA during the maturation of 16S rRNA. It has affinity for free ribosomal 30S subunits but not for 70S ribosomes(rimM)	187451	30	6	6	56.61	20554	22636.5	20800.6	18140.1	21903.4	23285.6	24028.7	28868.3	28489.2	25041.8	24500.8	22911.3	22393.1
Chr2_1791	-	TraB family	272037	61	10	10	37.84	36719	53470.4	52138.8	62265.6	59347.2	58288.5	64506.5	18471.6	18626.4	15193.5	17035.5	16976	15908.1
Chr2_1792	lpdA	Pyridine nucleotide-disulphide oxidoreductase, dimerisation domain(lpdA)	3710704	238	26	26	59.96	49052	391297	408896	466806	539447	558418	528939	570194	666411	565451	615107	539789	657223
Chr2_1793	-	-	2405624	80	11	11	74.44	19905	311104	366396	252908	363596	428107	342653	332621	357953	306225	340061	318808	314676
Chr2_1796	sucB	The 2-oxoglutarate dehydrogenase complex catalyzes the overall conversion of 2-oxoglutarate to succinyl-CoA and CO(2)(sucB)	9475870	206	19	19	59.56	42911	1300070	1467710	1307712	1321650	1387537	1258228	1389750	1653980	1226171	1415840	1439092	1423863
Chr2_1797	sucA	The 2-oxoglutarate dehydrogenase complex catalyzes the overall conversion of 2-oxoglutarate to succinyl-CoA and CO(2). It contains multiple copies of three enzymatic components 2- oxoglutarate dehydrogenase (E1), dihydrolipoamide succinyltransferase (E2) and lipoamide dehydrogenase (E3)(sucA)	8100990	542	63	63	74.5	112695	1154080	1036024	940579	1117470	1027536	1207417	1195660	1223746	1318565	1151550	1168633	944316
Chr2_1798	sucD	Succinyl-CoA synthetase functions in the citric acid cycle (TCA), coupling the hydrolysis of succinyl-CoA to the synthesis of either ATP or GTP and thus represents the only step of substrate-level phosphorylation in the TCA. The alpha subunit of the enzyme binds the substrates coenzyme A and phosphate, while succinate binding and nucleotide specificity is provided by the beta subunit(sucD)	8236990	164	14	14	49.33	31234	1187520	1419183	1025092	1214160	1456125	997807	1175270	1247045	1240630	1242660	1056862	1324870
Chr2_1799	sucC	Succinyl-CoA synthetase functions in the citric acid cycle (TCA), coupling the hydrolysis of succinyl-CoA to the synthesis of either ATP or GTP and thus represents the only step of substrate-level phosphorylation in the TCA. The beta subunit provides nucleotide specificity of the enzyme and binds the substrate succinate, while the binding sites for coenzyme A and phosphate are found in the alpha …	9897960	194	23	23	62.56	42527	1449620	1362814	1703339	1381760	1358359	1179128	1420120	1453575	1695235	1454920	1391962	1342451
Chr2_18	ivd	Acyl-CoA dehydrogenase, C-terminal domain(ivd)	11515180	271	22	22	63.09	41422	1658070	1913432	1414405	1609020	1613977	1375609	1744420	1699117	1531483	1612930	1385647	1812981
Chr2_180	-	BA14K-like protein	1063979	14	2	2	15.5	15662	144136	151292	172176	140836	113251	120063	169286	172341	140313	190037	190100	206987
Chr2_1800	mdh	Catalyzes the reversible oxidation of malate to oxaloacetate(mdh)	8079170	241	21	21	81.56	33676	1153750	1130241	1312984	1208990	1138806	1097489	1106710	1264630	997084	1146550	1121669	1008190
Chr2_1801	zapE	AFG1-like ATPase(zapE)	671094	95	15	15	46.9	45575	107741	104844	107400	107506	86083.5	115670	81179.4	96592.6	73709.9	75181.8	71060.6	84218.9
Chr2_1802	omp19	Protease inhibitor Inh(omp19)	735539	30	5	5	45.2	17604	120516	133695	121161	88501.3	84809.2	87494.3	90473	106526	76122.9	81220.5	82322.2	90663.7
Chr2_1803	dapF	Catalyzes the stereoinversion of LL-2,6- diaminoheptanedioate (L,L-DAP) to meso-diaminoheptanedioate (meso- DAP), a precursor of L-lysine and an essential component of the bacterial peptidoglycan(dapF)	626566	103	11	11	47.52	32310	95821.3	102828	105079	85956.1	77629.4	80053.4	91129.3	104653	101385	86739.3	76220.1	83124.5
Chr2_1805	ftsY	Involved in targeting and insertion of nascent membrane proteins into the cytoplasmic membrane. Acts as a receptor for the complex formed by the signal recognition particle (SRP) and the ribosome-nascent chain (RNC). Interaction with SRP-RNC leads to the transfer of the RNC complex to the Sec translocase for insertion into the membrane, the hydrolysis of GTP by both Ffh and FtsY, and the dissocia…	394863	108	15	15	47.31	49301	56258.8	64377.5	54483.7	53900.7	60160.4	44528.2	55600.6	48779.1	49282.3	56924.6	53053.1	55403.8
Chr2_1806	ispZ	cell division(ispZ)	37762.6	5	1	1	5.45	24794	3620.45	3444.99	4267.25	8349.88	7014.14	8213.33		4542.95	2952.91	7689.86	9129.44	7298.97
Chr2_1807	gloB	Thiolesterase that catalyzes the hydrolysis of S-D- lactoyl-glutathione to form glutathione and D-lactic acid(gloB)	2184096	117	12	12	67.69	29140	295449	285659	290058	329734	328116	302520	302887	256706	357637	293471	337261	320653
Chr2_1808	-	-	1.36476e+06	56	6	6	45.4	17786	271187	249040	280267	274198	234644	280863	116022	136609	102662	79435.5	63771.3	86693.2
Chr2_181	metH	B12 binding domain(metH)	551147	378	53	53	53.05	138698	77377.7	90237.5	79278.5	77170.1	91380.4	67192.1	79910.5	80373.9	77312.9	78621.5	90357.7	88141.9
Chr2_1810	mutT	NUDIX domain(mutT)	164811	20	3	3	26.09	15698	26394.2	25631.1	28485.4	19477.7	18229	21596.3	22495.4	24223.5	18388.9	20495.9	23802.2	23805.9
Chr2_1812	argJ	Catalyzes two activities which are involved in the cyclic version of arginine biosynthesis the synthesis of N- acetylglutamate from glutamate and acetyl-CoA as the acetyl donor, and of ornithine by transacetylation between N(2)-acetylornithine and glutamate(argJ)	1121811	156	23	23	62.47	43300	169945	138218	178241	167574	150477	160493	153776	149978	149078	147684	128385	127526
Chr2_1813	ppiC	PPIC-type PPIASE domain(ppiC)	527606	78	11	11	35.95	36080	104845	111385	121938	112745	112815	118273	39180.5	41473.2	36695.3	19269.2	21351.7	17998.9
Chr2_1814	secA	Part of the Sec protein translocase complex. Interacts with the SecYEG preprotein conducting channel. Has a central role in coupling the hydrolysis of ATP to the transfer of proteins into and across the cell membrane, serving both as a receptor for the preprotein-SecB complex and as an ATP-driven molecular motor driving the stepwise translocation of polypeptide chains across the membrane(secA)	1703006	376	44	44	59.16	102871	252131	271641	216786	253495	267195	283157	240942	204898	251997	240144	201092	196908
Chr2_1815	-	Acetyltransferase (GNAT) domain	209762	49	9	9	25.93	48780	33846.1	30488.2	37533.2	28005.5	23100.5	28541.1	32045	27639.3	28622.4	29198.4	25380.5	30029.1
Chr2_1816	eptA	Domain of unknown function (DUF1705)(eptA)	67365	9	2	2	4.78	59932	5594.53	5998.02	5888.39	11351.8	12860.7	12546.7	2767.03	3202.55	2355.87		4538.13	7604.5
Chr2_1818	-	Transcriptional regulator, LysR family	117502	13	3	3	10.69	34946	14172	13848.2	13311.8	22156.1	24735.9	21271.9	10439.6	9590.96	10001.9	14724.3	16595.8	13006.5
Chr2_1822	-	Binding-protein-dependent transport system inner membrane component	31377.4	4	1	1	3.33	26797	7536.97	8332.79	8176.07		4149.82	7460.82	6622.45	7282.56	6212.59	6791.76	8091.71	6593.18
Chr2_1827	-	Asparaginase	105489	9	2	2	7.53	35070	9580.05	9535.22	11355.1	5886.17	6379.76	5746.18	11356.4	9599.9	10830		5927.9	9450.88
Chr2_1828	-	Transcriptional regulator, gntR family	346503	72	10	10	52.86	26403	52800	54272.8	59139.9	46199.1	49288.2	38095.5	44585.1	45729.8	43828.8	61368.3	70391	63026
Chr2_183	MA20_28355	Aminotransferase class-III(MA20_28355)	7625718	230	24	24	65.35	49594	1165830	1157496	1196866	1101380	1087278	888616	1021130	1032990	1005507	998388	883594	842273
Chr2_1830	-	Major facilitator Superfamily	146545	18	4	4	9.43	46555	15000.8	16175.2	15244.2	7665.09	7507.78	6752.37	28312.8	30072.7	31340.6	23850.8	20292	24747.1
Chr2_1831	mdeA	Cys/Met metabolism PLP-dependent enzyme(mdeA)	375189	107	17	17	51.99	45728	50524.8	54610.2	59709.1	52646.9	60964.1	49214.1	56859.2	48710.8	52909.2	54135.4	63266.8	57826.9
Chr2_1832	-	Universal stress protein family	1775836	75	8	8	61.07	15467	285805	304377	254148	268299	270100	245494	230824	263744	206311	235306	190063	240890
Chr2_1833	cysK	Pyridoxal-phosphate dependent enzyme(cysK)	5661573	130	15	15	56.88	34364	794732	910837	913509	765893	650114	828094	832550	747028	879753	779560	741320	909065
Chr2_1834	hbdA	3-hydroxyacyl-CoA dehydrogenase, C-terminal domain(hbdA)	1884981	89	10	10	45.36	31565	280302	278655	272265	296043	341797	333803	279821	317107	256698	252091	201689	221864
Chr2_1835	etfA	Electron transfer flavoprotein FAD-binding domain(etfA)	2077529	140	16	16	70.23	31682	298622	257075	339826	302151	350259	309609	287736	338507	239141	289920	242920	288702
Chr2_1836	etfB	Electron transfer flavoprotein domain(etfB)	3733719	142	16	16	62.9	26437	522846	606682	594574	541885	535782	643880	509152	557939	436365	513518	519952	615216
Chr2_1837	queC	Catalyzes the ATP-dependent conversion of 7-carboxy-7- deazaguanine (CDG) to 7-cyano-7-deazaguanine (preQ(0))(queC)	116130	40	7	7	37.93	25256	18345.7	16410.7	21779.3	20246.8	16418.8	23912	10761.1	10502.5	12058.1	14037.5	11347.2	14913
Chr2_1838	queD	6-pyruvoyl tetrahydropterin synthase(queD)	52247.1	11	2	2	26.45	14154	4764.92	5349.34	4976.88	7194.82	7330.75	7557.69	8881.89	8728.74	10596.9	7043.37	6926.03	7221.27
Chr2_1839	queE	Catalyzes the complex heterocyclic radical-mediated conversion of 6-carboxy-5,6,7,8-tetrahydropterin (CPH4) to 7- carboxy-7-deazaguanine (CDG), a step common to the biosynthetic pathways of all 7-deazapurine-containing compounds(queE)	92904.8	22	4	4	27.78	27892	11263.6	10592.1	13101.9	13538.7	14992.5	12910.3	13276.5	14293.6	15857.1	17217.4	17100	13978.3
Chr2_1840	MA20_20540	Cobalamin adenosyltransferase(MA20_20540)	1024394	79	10	10	65.13	21100	149167	131113	149600	166190	161018	133265	144027	154663	154261	137725	159896	139148
Chr2_1842	vdlC	NAD dependent epimerase/dehydratase family(vdlC)	897423	90	9	9	45.36	30387	128808	112091	112857	151539	150084	146854	118575	102573	108946	92621.7	86520	94699.5
Chr2_1844	MA20_27470	Uncharacterized BCR, YaiI/YqxD family COG1671(MA20_27470)	65508.3	14	2	2	17.39	17094	9752.06	8297.29	8143.61	15259.5	13518.1	12751.8	6545.99	7677.49	6330.68	7785.74	7502.93	8316.07
Chr2_1845	tlpA	Thioredoxin-like(tlpA)	1449295	87	11	11	50	24832	213416	186307	252750	241269	269887	219406	169631	188836	192835	183281	215807	208365
Chr2_1846	argH	arginine biosynthetic process via ornithine(argH)	767250	140	21	21	61.97	51485	108779	122262	102578	104409	113829	100501	114995	113976	108284	94384.5	97908.2	92557.6
Chr2_1847	-	Prokaryotic lipoprotein-attachment site	62711.7	7	1	1	15	6389	8371.64	8782.81	6952.23	9813.61	10481.5	9096.25	10619.4	12183.2	9837.69	11280.6	11895.2	11787
Chr2_1848	lysA	Specifically catalyzes the decarboxylation of meso- diaminopimelate (meso-DAP) to L-lysine(lysA)	402729	124	16	16	50.59	45611	64013.5	63428.4	53236	51483.9	42745.4	51475.6	60310.8	52488.6	72332.5	55851.6	55040.3	47486
Chr2_1849	-	Domain of unknown function (DUF4175)	276734	82	15	15	18.16	97346	51565.9	50020.8	49550.6	55803.7	45053.1	44678.7	27262.2	32586	29554.7	18519.1	20600.4	14857
Chr2_185	cysC	Belongs to the TRAFAC class translation factor GTPase superfamily. Classic translation factor GTPase family. CysN NodQ subfamily(cysC)	219833	12	2	2	2.95	71112	43674.4	45188.8	42770.8	34808.7	38725.6	37427.6	27255.6	25535.4	30972	27071.1	28501	25971.1
Chr2_1850	hpt	Phosphoribosyl transferase domain(hpt)	682865	51	9	9	52.25	19971	98425	108563	97839	89499.8	82486.7	98923	96572.5	99280.7	90353.1	96980	107069	97087.8
Chr2_1851	MA20_39625	Methyltransferase domain(MA20_39625)	703275	122	17	17	74.9	28885	98457.6	117624	101316	113745	109273	114988	94791.8	88353.4	86461.2	82054.9	83593.6	92165.2
Chr2_1852	hisC	Belongs to the class-II pyridoxal-phosphate-dependent aminotransferase family. Histidinol-phosphate aminotransferase subfamily(hisC)	4413299	197	21	21	67.66	40344	625580	619727	538825	655396	666639	708175	633748	593302	750360	564933	563871	476999
Chr2_1853	tyrC	Prephenate dehydrogenase(tyrC)	1337743	115	14	14	54.21	34718	188957	169329	182217	210190	218978	173028	184329	156070	168780	183678	164563	174988
Chr2_1854	-	Uncharacterized protein conserved in bacteria (DUF2125)	480535	39	7	7	22.12	36002	70762.3	71071	66214.8	77470.8	92025.8	76896.5	58285.2	54994.3	51470	56953.4	51259.8	55553.2
Chr2_1855	chaC	Catalyzes the cleavage of glutathione into 5-oxo-L- proline and a Cys-Gly dipeptide. Acts specifically on glutathione, but not on other gamma-glutamyl peptides(chaC)	47490.6	13	3	3	27.96	21011	5697.92	5126.35	6468.61	6861.25	7368.01	7163.47	8509.1	8710.96	10057	8633.9	7875.51	8046
Chr2_1857	ppa	Catalyzes the hydrolysis of inorganic pyrophosphate (PPi) forming two phosphate ions(ppa)	9182740	108	10	10	50.57	19822	1371410	1271863	1181147	1380560	1471130	1495903	1388120	1537124	1662311	1266660	1404178	1178300
Chr2_1858	plsC	Phosphate acyltransferases(plsC)	314763	50	10	10	57.31	29764	52077.5	49286	55272.2	49643.3	53701.8	57275.8	31602.4	34172.7	37110.2	35271.3	38019.5	40937.7
Chr2_1859	MA20_20455	DUF218 domain(MA20_20455)	77507.1	22	5	5	21.33	33325	15388.9	18314.3	14693.2	13254.7	14456.2	14893.5	7625.94	6861.68	7550.68	6281.74	7256.34	6654.17
Chr2_186	cysQ	Inositol monophosphatase family(cysQ)	276973	38	8	8	32.38	29423	41811.9	48993.1	41699.6	39271.7	31651.1	37385.3	36902.3	43167.5	39656.3	39613	46679.8	40630.3
Chr2_1860	ftsX	Cell division protein(ftsX)	118339	30	5	5	20.72	35893	16991.4	17016.1	20179.2	16774.8	18836.4	17274.8	19963.4	18381.1	19439.7	20757.4	24605.4	24720.8
Chr2_1861	ftsE	AAA domain, putative AbiEii toxin, Type IV TA system(ftsE)	814232	82	10	10	64.73	23461	124590	113112	108307	110976	111501	121625	112732	125791	97933.6	118185	100945	138713
Chr2_1862	-	-	456012	41	4	4	38.89	10007	68296.3	65474.1	76512.7	72485.6	64270.8	79914.6	59667.1	52212.6	58791.8	52723.9	54288	46263.5
Chr2_1864	lolA	Participates in the translocation of lipoproteins from the inner membrane to the outer membrane. Only forms a complex with a lipoprotein if the residue after the N-terminal Cys is not an aspartate (The Asp acts as a targeting signal to indicate that the lipoprotein should stay in the inner membrane)(lolA)	115195	34	7	7	34.98	24420	21720.2	23717	19955.6	14424.6	13013.7	13857.9	12622	12382	11647.5	4658.41	5362.27	4403.11
Chr2_1865	xthA2	Endonuclease/Exonuclease/phosphatase family(xthA2)	89591	25	5	5	20.52	30454	14398.8	15899.7	16597.7	22751.6	18362.9	24533.6	6947.23	7891.39	6479.52	9975.17	8707.18	10427.1
Chr2_1866	-	Cyclic nucleotide-monophosphate binding domain	588440	73	8	8	79.08	16821	81781.7	82987.1	81096.3	82668.6	92429.9	97465.5	88104.8	90134.3	101074	91513.5	86541.9	84321.1
Chr2_1867	mtrA	Transcriptional regulatory protein, C terminal(mtrA)	2260261	68	7	7	52.86	25331	336588	381494	292202	305523	329341	260496	345180	382315	336413	309865	285119	278514
Chr2_1868	-	L,D-transpeptidase catalytic domain	361524	47	7	7	40.88	20453	59484.3	70150.6	52518.6	49633.4	40763	44557.5	44289.3	51181.6	45432.3	55419.9	62848.2	54491.3
Chr2_187	-	Cyclic nucleotide-monophosphate binding domain	87583.6	37	7	7	39.53	28468	11479.4	12605.7	12916.9	12064.7	13766	14313.5	13173.4	15790	12012.9	11661.6	10685.4	11790.5
Chr2_1872	-	Unknown	280096	39	5	5	66.96	12826	38205.8	36843.8	37594.7	45593.5	50986.7	47629.1	35983.7	31799.8	37734.3	38403.4	43831.1	30829.8
Chr2_1873	-	Unknown	74522.3	19	3	3	7.34	54879	14353.7	16746.5	15334.7	11332.6	12411.3	13506.2	6544.62	5457.22	5865.36	10286.8	8808.97	11047.2
Chr2_1878	rpmB	structural constituent of ribosome(rpmB)	2143335	36	4	4	45.36	10869	343095	312775	384993	307383	335830	340536	244978	209949	235485	372320	325089	312739
Chr2_1879	-	Protein of unknown function (DUF3108)	516874	89	12	12	65.31	29080	58623.4	69266.2	56045.7	54173.6	48524.4	49725.8	109305	124402	89631.6	83423.3	92605.9	85381.5
Chr2_1880	zntR	helix_turn_helix, mercury resistance(zntR)	430550	25	3	3	31.43	15789	61561.7	72248.3	59577	63804	61974.5	74098.7	55523.5	53498.7	64568.7	59990.9	70199.3	68818
Chr2_1881	-	E1-E2 ATPase	530717	120	18	18	28.11	83177	76979.2	75549	92156.8	75976.4	85060.7	65429.2	72227.7	76689.2	71177.1	79280.4	77683.8	94592.4
Chr2_1883	-	Unknown	287584	23	5	5	17.73	39144	51692.1	42799.9	50862.1	59092.2	63557.9	54561.3	18393.7	16787.1	19730.6	11999.2	12443.6	11346.9
Chr2_1884	cobT	Cobalamin biosynthesis protein CobT VWA domain(cobT)	387494	116	17	17	30.14	70631	60110.5	58686.1	49146.4	49764.1	52377.4	50599.1	52121.9	49503.8	50155.1	56158	60222.3	64253.1
Chr2_1885	cobS	Cobaltochelatase CobS subunit N terminal(cobS)	1565847	85	12	12	44.82	36730	238818	283971	273700	230654	218755	266466	189696	214459	192732	211019	217567	239122
Chr2_1886	dnaJ2	DnaJ molecular chaperone homology domain(dnaJ2)	226654	57	6	6	29.67	23521	30509.2	27948.9	33178.5	33369.2	27878.4	35490.9	33619.6	39273.6	33769.9	30469.1	27448.9	31963.1
Chr2_1888	corB	Domain of unknown function DUF21(corB)	212348	89	13	13	41.38	47884	26949.4	25975.8	23860.3	25501.8	30286.1	21357.4	38004.1	37518	40261.5	30351.3	25680.9	33262.8
Chr2_1889	aroB	Catalyzes the conversion of 3-deoxy-D-arabino- heptulosonate 7-phosphate (DAHP) to dehydroquinate (DHQ)(aroB)	1429408	111	13	13	55.82	39839	176338	174816	196689	218939	218692	253202	193806	169844	206551	204457	223662	194948
Chr2_189	glpR	DeoR C terminal sensor domain(glpR)	667230	87	11	11	53.23	28794	102668	98006.7	100531	89860.7	81764.4	94372.2	99883.8	101954	90022	86099.6	86047.9	70691.3
Chr2_1890	aroK	Catalyzes the specific phosphorylation of the 3-hydroxyl group of shikimic acid using ATP as a cosubstrate(aroK)	179529	41	6	6	32.5	22235	22293.2	22296.1	17837.5	28017.4	24877.1	32272.2	23639.2	20127.4	25541.2	30640.2	36357	25073.7
Chr2_1892	xerD	Phage integrase, N-terminal SAM-like domain(xerD)	173164	71	10	10	43.97	33926	25177.5	25201.8	28822.5	25433.5	27162.2	28365.6	22125.8	23898.7	20390.5	28189.1	24445.2	26546.7
Chr2_1893	accA	Component of the acetyl coenzyme A carboxylase (ACC) complex. First, biotin carboxylase catalyzes the carboxylation of biotin on its carrier protein (BCCP) and then the CO(2) group is transferred by the carboxyltransferase to acetyl-CoA to form malonyl-CoA(accA)	5926398	187	22	22	76.03	35013	840180	819540	930620	877798	945781	904296	837668	775495	731315	839678	957295	758507
Chr2_1894	-	ErfK YbiS YcfS YnhG family protein	475933	51	9	9	19.11	43586	79849.6	85143.4	65884	89163.9	92280.1	92931.9	51100	52210.4	49539.2	48099.9	55370.1	44251.1
Chr2_1895	-	Sulfurtransferase TusA	7274.81	3	1	1	17.65	9788	2813.78	3335.51	2962.46	2415.57	2892.34	2545.81		2669.56	5809.2		2115.79	4190.67
Chr2_1896	p47K	Cobalamin synthesis protein cobW C-terminal domain(p47K)	455437	77	12	12	37.44	43008	59767.2	69958.5	54754.4	60194.9	62738.5	67566.7	67475.2	70631.4	60525.9	76619	72266.3	61451
Chr2_1897	dacA3	Beta-lactamase enzyme family(dacA3)	33612.7	4	1	1	2.96	39953	6748	6483.42	6342.31	9575.29	10116.2	9597.91		4791.97	4663.81		5475.83	1938.17
Chr2_190	glpD	C-terminal domain of alpha-glycerophosphate oxidase(glpD)	78532	36	10	10	26.8	55983	9586.45	9466.71	9774.94	11792.6	11124.4	9827.69	10733.5	10790	11110.7	16266.3	14572.9	13021.2
Chr2_1901	-	KR domain	1126818	86	11	11	59.84	26893	164138	177760	177380	152163	179303	126990	168778	136297	170353	170246	167827	175376
Chr2_1903	-	Domain of unknown function (DUF4354)	87372.1	11	3	3	32.06	13915	13766.5	12333.4	15527.1	16082.5	18378.6	16576.1	11196	9734.75	12246.7	6893.85	5579.11	6387
Chr2_1906	-	KR domain	129305	26	5	5	18.5	26672	19585.8	17361.5	17451.9	22476.8	23482.7	22288.8	13271.6	14000.4	13822.8	14255.4	13349	11606.6
Chr2_1907	-	GMC oxidoreductase	312609	53	10	10	26.72	54308	48182.9	48359.2	42117.4	48692.7	47256.8	54121.2	42273.6	40389	39847	39761.9	37417	46412.7
Chr2_1908	ALDH2C	Aldehyde dehydrogenase family(ALDH2C)	302819	98	17	17	44.84	53189	41895.7	47343.8	50024.7	42069.1	34049.4	37844.5	44849.8	48191.6	39367.5	41624	36427.3	45227.5
Chr2_1909	-	Enoyl-CoA hydratase/isomerase	132220	30	4	4	24.81	27640	18389	20166.7	19431.6	16471.7	19579.6	16856	19463.1	16573	16065.9	16585.1	15511.2	15601.5
Chr2_191	acoR	GAF domain(acoR)	999148	78	14	14	55.9	34655	138034	160765	124725	147051	129681	130032	135523	161269	111097	148379	170270	127586
Chr2_1911	afr	Oxidoreductase family, C-terminal alpha/beta domain(afr)	493896	83	11	11	49.85	34950	74139.3	70067.3	86122.4	75016.9	77099	83351.1	75219.6	74575.4	81430.2	65454.5	60019.8	66515.8
Chr2_1912	-	helix_turn _helix lactose operon repressor	273602	39	9	9	35.8	37319	39092.6	46810.1	37509.9	42859.1	42024.9	42800.7	40848.6	39586.7	43942.6	35184.3	36320.3	39676.5
Chr2_1914	MA20_21690	Luciferase-like monooxygenase(MA20_21690)	502152	114	18	18	62.35	37599	70410.9	61488.2	75065.8	78054.1	66904.5	88982.2	69328.3	72298.3	79440.8	69519.7	76634.8	74563.5
Chr2_1915	-	ABC transporter substrate binding protein	437512	126	20	20	80.06	33247	91120.6	79953.3	74435	92367	75327.7	103807	22949.4	22270.9	26945.5	24107	28838.3	21510.7
Chr2_1917	-	ATPases associated with a variety of cellular activities	706562	83	11	11	46.97	28763	89912.2	98235	84581.4	96399	92453.4	100019	106441	101280	113967	93824.4	93540.7	79500.5
Chr2_1918	holA	DNA polymerase III, delta subunit(holA)	875169	112	15	15	53.03	38055	138598	154054	135847	124731	102655	142684	113788	135307	112944	113300	97072	122431
Chr2_1919	parB	ParB-like nuclease domain(parB)	4245037	161	19	19	59.39	32570	587596	514926	621835	604034	627048	675386	604498	525753	515804	618762	504936	716320
Chr2_192	aldB	Aldehyde dehydrogenase family(aldB)	43421080	362	35	35	70.5	55281	6015080	5548085	6798687	6052040	5791382	7237072	6257770	7012281	7210874	6371240	7238634	6978922
Chr2_1920	parA	4Fe-4S iron sulfur cluster binding proteins, NifH/frxC family(parA)	22624.6	9	2	2	12.08	28727	4247.11	4450.67	3540.49	2490.38	2783.95	2564.22	5079.05	5073.32	4156.61		5667.41	5668.09
Chr2_1921	rsmG	Specifically methylates the N7 position of guanine in position 527 of 16S rRNA(rsmG)	678728	83	11	11	70.42	23473	99511.3	94159.9	91867.9	101364	105497	100188	92764.3	85813.8	79054.2	85410.9	69218.9	75604
Chr2_1922	gidA	NAD-binding protein involved in the addition of a carboxymethylaminomethyl (cmnm) group at the wobble position (U34) of certain tRNAs, forming tRNA-cmnm(5)s(2)U34(gidA)	224052	93	15	15	32.23	69440	31992.6	27923.3	32177.2	31924.1	30189.5	33768.2	29501.1	30629.7	25756.3	32994.2	34644	27644.4
Chr2_1924	mnmE	Exhibits a very high intrinsic GTPase hydrolysis rate. Involved in the addition of a carboxymethylaminomethyl (cmnm) group at the wobble position (U34) of certain tRNAs, forming tRNA- cmnm(5)s(2)U34(mnmE)	494226	109	18	18	55.2	48085	67345.7	67348.7	64111.7	71789.5	78430.5	70307.1	70842.5	66139.8	58330.8	63466	75420.2	53287.3
Chr2_1927	rho	Facilitates transcription termination by a mechanism that involves Rho binding to the nascent RNA, activation of Rho's RNA-dependent ATPase activity, and release of the mRNA from the DNA template(rho)	2860946	240	29	29	75.3	46964	403301	382461	357664	394676	347256	324000	402974	375625	402784	418468	345889	438759
Chr2_1929	MA20_24805	Uncharacterised protein family (UPF0093)(MA20_24805)	30921.8	6	1	1	10.67	20048	6677.01	6521.93	7096.95	5427.51	6506.87	6406.83	5866.3	5843.97	6616.98	3178.03	2606.5	3651.37
Chr2_193	-	Alcohol dehydrogenase GroES-like domain	23300530	202	18	18	54.94	36247	3437790	3787769	3889853	3224120	3467385	3752826	3257580	2853825	3773838	3428520	3736563	2926004
Chr2_1930	hemE	Catalyzes the decarboxylation of four acetate groups of uroporphyrinogen-III to yield coproporphyrinogen-III(hemE)	818801	114	14	14	47.21	37788	123105	115365	120878	110257	122683	108090	106782	89032.2	121099	112271	125192	97134.2
Chr2_1931	MA20_24795	Bifunctional serine threonine kinase and phosphorylase involved in the regulation of the pyruvate, phosphate dikinase (PPDK) by catalyzing its phosphorylation dephosphorylation(MA20_24795)	346864	103	14	14	44.15	37603	49781.1	41037.1	41023.7	54370.1	60890.5	61940.6	49557.4	49977.9	57530.4	46068.9	38238.5	46605.6
Chr2_1932	maf	Maf-like protein(maf)	419433	40	5	5	42.71	21600	67451.4	74606.3	72945.8	63431.5	73548.9	65097.5	66633.1	75165.9	73481.2	53290.2	59481	59833.8
Chr2_1933	aroE	Involved in the biosynthesis of the chorismate, which leads to the biosynthesis of aromatic amino acids. Catalyzes the reversible NADPH linked reduction of 3-dehydroshikimate (DHSA) to yield shikimate (SA)(aroE)	807798	101	13	13	58.45	29883	130950	108299	116048	131678	106626	123808	103058	83329.3	122003	107428	110258	86554.5
Chr2_1934	coaE	Catalyzes the phosphorylation of the 3'-hydroxyl group of dephosphocoenzyme A to form coenzyme A(coaE)	233180	65	10	10	55	21441	34324.6	37450	39595.8	30218	27735.5	34429.4	32574.9	27204	37967.5	28936.2	32425	24888.7
Chr2_1935	dnaQ	DNA polymerase III is a complex, multichain enzyme responsible for most of the replicative synthesis in bacteria. The epsilon subunit contain the editing function and is a proofreading 3'-5' exonuclease(dnaQ)	144627	33	6	6	39.74	25614	22269.5	25297.6	21739	22310	19391.1	24109.7	17336.3	13925.2	14633	16479	15400.6	17979.8
Chr2_1936	secB	One of the proteins required for the normal export of preproteins out of the cell cytoplasm. It is a molecular chaperone that binds to a subset of precursor proteins, maintaining them in a translocation-competent state. It also specifically binds to its receptor SecA(secB)	3035036	83	9	9	71.17	17878	458667	454164	382359	423339	411147	481492	497447	490394	447304	361870	308527	419599
Chr2_1937	fxsA	FxsA cytoplasmic membrane protein(fxsA)	184247	17	3	3	26.67	18382	28735.8	32387.9	31668.5	20015.2	21966.3	20358.8	19484.9	21339.6	21431.6	22648.3	26442	25912.9
Chr2_1938	MA20_24770	Tim44(MA20_24770)	1714748	101	11	11	63.2	25272	223256	225211	255322	262209	215885	309276	237495	252299	250593	260981	219169	252006
Chr2_1939	mltA	MltA specific insert domain(mltA)	5849.98	3	1	1	4.07	40071		5982.4	3568.13		3171.22	4681.83	1649.85	1807.15	1727.17		1563.69	7731.71
Chr2_194	-	Protein of unknown function (DUF779)	88910.5	26	3	3	31.11	14515	11787.1	10345.1	10492.3	13078.6	12364.1	15534.8	13157.2	14086.6	12084.9	13820.9	13246.1	12385.1
Chr2_1943	hslU	this subunit has chaperone activity. The binding of ATP and its subsequent hydrolysis by HslU are essential for unfolding of protein substrates subsequently hydrolyzed by HslV. HslU recognizes the N-terminal part of its protein substrates and unfolds these before they are guided to HslV for hydrolysis(hslU)	1727719	201	22	22	56.45	47955	246323	272777	272816	244918	217887	266680	262962	213127	307817	272990	292683	234561
Chr2_1944	hslV	Protease subunit of a proteasome-like degradation complex believed to be a general protein degrading machinery(hslV)	582856	51	6	6	34.78	19809	96819.2	109509	82903.1	63412.1	69661.4	53166.2	79050.3	83503.6	68666.7	74289.7	88190.1	70550.6
Chr2_1945	hisB	imidazoleglycerol-phosphate dehydratase activity(hisB)	1.02161e+06	55	8	8	50	21957	94541.7	76425.9	79089.3	137615	152724	153259	204326	244850	211414	195251	162951	166550
Chr2_1946	-	Protein of unknown function (DUF2628)	16839	6	2	2	17.75	18039		9983.79	3478.7	5983.71	5698.36	5139.36	3149.43	3641.06	2607.57	2014.56	2142.36	2389.14
Chr2_1947	hisH	IGPS catalyzes the conversion of PRFAR and glutamine to IGP, AICAR and glutamate. The HisH subunit provides the glutamine amidotransferase activity that produces the ammonia necessary to HisF for the synthesis of IGP and AICAR(hisH)	587227	73	10	10	67.59	23294	87482.5	90699.3	77315.2	78578.5	89122.7	85595.6	90270.3	85200.7	102838	67305.5	80328.5	75221.9
Chr2_1948	hisA	1-(5-phosphoribosyl)-5-[(5-phosphoribosylamino)methylideneamino]imidazole-4-carboxamide isomerase activity(hisA)	443297	73	9	9	41.15	25589	63424	64895	69936.7	61112.6	60463.2	63448.4	66356.7	54470.8	70837.4	61885.5	68915.8	63060
Chr2_1949	hisF	IGPS catalyzes the conversion of PRFAR and glutamine to IGP, AICAR and glutamate. The HisF subunit catalyzes the cyclization activity that produces IGP and AICAR from PRFAR using the ammonia provided by the HisH subunit(hisF)	608588	130	16	16	85.82	27455	86194	100676	93832.4	87891.8	75818.9	99537.7	87174.7	77109.1	73214	76819.1	71772.6	80804
Chr2_195	-	helix_turn _helix lactose operon repressor	552129	51	9	9	32.94	37125	88909.8	104177	83851.2	72761.4	67978.8	73892.8	59933	56091.2	67451.6	98452.3	89312.6	89801.7
Chr2_1950	hisE	phosphoribosyl-ATP diphosphatase activity(hisE)	197482	21	2	2	30.84	11253	29515.8	34185.5	23885.8	24195.6	25506.1	19608.8	23075.5	24870.7	22228.2	35507.8	38657.3	34037.2
Chr2_1951	coaA	pantothenate kinase activity(coaA)	378028	93	14	14	49.38	37477	46069.8	46938.4	45680.6	56749.7	53114.2	64810.9	58004.1	46446	57465.5	54577.4	50231.7	64009.3
Chr2_1952	MA20_05665	RF-1 domain(MA20_05665)	808917	39	5	5	34.23	16693	89158.2	73567.4	71984	94272.9	90697.5	99857.3	154560	128664	132456	155535	175894	162562
Chr2_1955	chvI	Transcriptional regulatory protein, C terminal(chvI)	6373881	174	16	16	67.36	27032	892421	930118	1014841	905470	1041605	960241	904302	945759	749267	910828	1065847	1030228
Chr2_1956	chvG	Stimulus-sensing domain(chvG)	594844	202	27	27	54.74	66699	85104.1	89179	96961.6	82092.8	83150.9	95973.5	85316.3	87280.1	88286.5	86789.4	93183.1	92068.5
Chr2_1957	hprK	HPr Serine kinase C-terminal domain(hprK)	469486	48	6	6	49.06	17454	77193.2	79688.9	74502.4	72272.6	78110.3	62438	68614.2	71736.4	80291.6	65652.5	72826	65715.4
Chr2_1958	manX	PTS system fructose IIA component(manX)	802768	35	4	4	44.36	14396	106417	116759	108728	150794	162755	150571	90530.3	90683.1	104073	92349.4	89609.7	89955.3
Chr2_1959	ptsH	PTS HPr component phosphorylation site(ptsH)	69184.2	23	2	2	19.23	10973	10156	10553.4	8270.93	12097.9	14149.5	10877.6	8752.73	9984.66	8660.98	9335.11	8821.65	10265.1
Chr2_1960	ahcY	May play a key role in the regulation of the intracellular concentration of adenosylhomocysteine(ahcY)	4316191	210	22	22	57.51	50819	610248	628433	653515	642482	650726	680985	645764	686100	767487	606639	689087	706997
Chr2_1961	divL	PAS fold(divL)	227391	107	19	19	30.97	94731	36361.9	37189.1	29665.5	35930.3	29030	33730.5	27928.4	22512.4	29064.9	25189.2	21052.2	29369.7
Chr2_1962	MA20_24090	Threonylcarbamoyl adenosine biosynthesis protein TsaE(MA20_24090)	533212	121	21	21	56.75	56417	78528.4	92681.8	89424.6	77463.7	92018.2	86859.1	72410.9	70486.2	81064.8	75386.8	82384.3	73794.6
Chr2_1963	MA20_24100	2-C-methyl-D-erythritol 4-phosphate cytidylyltransferase(MA20_24100)	239653	22	5	5	24.69	25902	31079.6	35440.4	33693.8	36449.5	37640.7	37350	25901.9	22822.6	21958.6	40084.9	40453.5	39177.4
Chr2_1964	addB	PD-(D/E)XK nuclease superfamily(addB)	709427	212	38	38	46.29	115352	105726	111388	97612	96999.3	112210	89774.7	91966.9	74355.1	74206.2	95990.9	95384.6	111129
Chr2_1965	addA	PD-(D/E)XK nuclease superfamily(addA)	474243	231	40	40	41.78	130467	69117.5	72536.7	62344.3	70806.3	69761	78656.6	71121.3	64159.1	65130.3	65469.7	57808.9	55967.1
Chr2_1966	trxA	Thioredoxin(trxA)	1847698	65	5	5	53.27	11421	287376	292637	236006	293016	347149	342107	232343	226356	226039	239995	211263	217985
Chr2_1967	folC	Mur ligase middle domain(folC)	316554	110	13	13	43.49	46017	46604	46853.8	51432.5	45030	40353.6	38129.9	47380.7	38640.7	52071.4	42697.8	35140.8	42401.1
Chr2_1968	accD	Component of the acetyl coenzyme A carboxylase (ACC) complex. Biotin carboxylase (BC) catalyzes the carboxylation of biotin on its carrier protein (BCCP) and then the CO(2) group is transferred by the transcarboxylase to acetyl-CoA to form malonyl- CoA(accD)	1309063	134	12	12	41.86	33270	177839	145383	169230	194174	161715	194510	191557	215816	185094	198655	179384	235744
Chr2_1969	trpA	The alpha subunit is responsible for the aldol cleavage of indoleglycerol phosphate to indole and glyceraldehyde 3- phosphate(trpA)	235003	18	4	4	13.64	27042	28524.2	26902	24584.5	29517.7	27428.7	32983.5	34414.4	31021.5	40098.1	33180.4	29512.2	26930.7
Chr2_1970	-	-	409795	24	3	3	29.03	16927	69246.8	62258	79465.2	46401.9	52583.4	38575	62424.1	69443.8	62441.4	65325.1	71858.1	68069.4
Chr2_1971	trpB	The beta subunit is responsible for the synthesis of L- tryptophan from indole and L-serine(trpB)	260620	103	14	14	54.35	45469	40264.1	42722.8	47361.9	38036.2	37935.5	42670.6	42849.3	40710.6	37691.5	34117	39026.4	29839
Chr2_1972	trpF	N-(5'phosphoribosyl)anthranilate (PRA) isomerase(trpF)	154463	44	6	6	40.09	23614	23355.7	22122	25152.1	19269.1	18274.2	17855.2	15775.3	16709.6	15476	17418.6	15254.9	17089
Chr2_1973	-	DUF218 domain	310730	40	6	6	61.42	14493	42676.9	34988.3	44732.3	46939.8	48727.5	39638.2	41943.7	44335.8	46102.8	42068.8	49937	35787.3
Chr2_1975	MA20_23375	Protein of unknown function DUF45(MA20_23375)	227512	9	2	2	6.72	28397	27285.7	28100.3	24012.3	35559.2	31583	33313.7	30360.8	25114.5	31732.4	42560.2	42790.6	43220.6
Chr2_1976	MA20_04040	Protein of unknown function (DUF2852)(MA20_04040)	29522.5	6	1	1	11.11	11417	5804.24	5629.4	6211.12	4633.95	5558.16	4168.4	2246.31	2226.09	2217.11		7111.41	8380
Chr2_1977	ydcO	Benzoate membrane transport protein(ydcO)	157699	7	1	1	3.39	39338	20097.5	21030.2	18449.2	11051.7	9918.88	12694.5	25967.9	23700.5	27879.9	36033	31270.9	41121.7
Chr2_1978	MA20_24420	alpha/beta hydrolase fold(MA20_24420)	661697	83	10	10	51.71	28732	111359	110878	108330	103143	117188	121097	82504.8	68921.1	82489.4	81098.1	68794.7	75893
Chr2_1980	infC	IF-3 binds to the 30S ribosomal subunit and shifts the equilibrum between 70S ribosomes and their 50S and 30S subunits in favor of the free subunits, thus enhancing the availability of 30S subunits on which protein synthesis initiation begins(infC)	443688	29	5	5	30.83	14010	42642.9	40345	38196.9	78297	63321.5	90651.1	81966.3	80928.9	85714.4	59164.5	66558.3	59667.3
Chr2_1981	-	Isoprenylcysteine carboxyl methyltransferase (ICMT) family	254127	19	3	3	15.69	23075	27359.9	30293.2	22370.8	42064	48640.7	47489.6	40133.2	34506.4	38007.3	45904.1	53899.4	41675.6
Chr2_1982	rpmI	structural constituent of ribosome(rpmI)	207470	14	1	1	16.67	7186	26565.8	31272.3	28428.4	54106.7	61432.7	51075.2	15588.2	13253.9	15057.5	24852.2	25885.7	25814
Chr2_1983	rplT	Binds directly to 23S ribosomal RNA and is necessary for the in vitro assembly process of the 50S ribosomal subunit. It is not involved in the protein synthesizing functions of that subunit(rplT)	2319796	73	7	7	49.25	15095	315190	373997	359354	336061	388878	344800	366115	324334	420528	320144	309349	274897
Chr2_1984	-	A protein kinase that phosphorylates Ser and Thr residues. Probably acts to suppress the effects of stress linked to accumulation of reactive oxygen species. Probably involved in the extracytoplasmic stress response	11067.8	1	1	1	10.95	15349		9714.93	9801.78	11067.8	11772.8	10468.5		5242.01	6463.16		2057.98	6365.96
Chr2_1985	-	A protein kinase that phosphorylates Ser and Thr residues. Probably acts to suppress the effects of stress linked to accumulation of reactive oxygen species. Probably involved in the extracytoplasmic stress response	29738.4	6	2	2	10.39	17294	6311.43	6430.59	6956.35	5145.27	4939.37	4305.03		9170.3	9892.89	7250.84	5819.6	7613.71
Chr2_1986	pheS	phenylalanine-tRNA ligase activity(pheS)	422486	79	12	12	37.94	41598	65427.7	65833.2	55107.4	60931	60743.8	71223.8	64019.5	59609.2	64895.5	61373.5	62617.3	51805.8
Chr2_1987	pheT	B3/4 domain(pheT)	781205	284	37	37	56.47	85935	115590	117572	120359	110229	105708	125226	109877	89988.6	130549	100561	84076.4	93311.6
Chr2_1988	-	Oxidoreductase family, NAD-binding Rossmann fold	1807792	125	17	17	77.44	35645	256916	259757	277119	282940	244446	241076	248465	201318	282976	221342	211332	249069
Chr2_1989	dnaK	MreB/Mbl protein(dnaK)	40230170	497	46	46	80.69	68194	5900650	7005850	5117663	5889170	5754348	6857919	5818830	5540320	5677494	5495170	5203982	5097872
Chr2_199	MA20_08220	Aldehyde dehydrogenase family(MA20_08220)	40932.1	11	3	3	9.01	51146	3299.89	3649.29	2648.13	5436.98	6006.38	5605	5366.71	5035.46	5553.17	7988.4	8484.56	8506.56
Chr2_1990	dnaJ	ATP binding to DnaK triggers the release of the substrate protein, thus completing the reaction cycle. Several rounds of ATP-dependent interactions between DnaJ, DnaK and GrpE are required for fully efficient folding. Also involved, together with DnaK and GrpE, in the DNA replication of plasmids through activation of initiation proteins(dnaJ)	1574969	131	18	18	51.46	41078	240507	206050	275040	228973	219268	236042	216570	235492	176328	202297	179945	195038
Chr2_1991	-	Methyltransferase domain	170157	21	4	4	30.15	22019	21753.9	25290.3	18051.9	32339.1	27102.5	36304.2	21157.2	19587.3	17358.5	21621.6	21694.4	17511.6
Chr2_1992	pyrF	Catalyzes the decarboxylation of orotidine 5'- monophosphate (OMP) to uridine 5'-monophosphate (UMP)(pyrF)	219977	68	11	11	57.98	25094	25451.4	25314.4	25952.1	36053.5	30815.7	33105.3	32966.5	39258.5	29602.5	35069.6	32323	28077.8
Chr2_1994	-	SMP-30/Gluconolaconase/LRE-like region	1515338	117	11	11	49.83	32061	241189	283844	281272	220547	215998	254491	203199	206594	175729	218680	175971	230743
Chr2_1995	gshB	Prokaryotic glutathione synthetase, N-terminal domain(gshB)	2048748	143	15	15	68.27	35416	289845	333448	329924	302861	296332	319769	293852	334020	277738	261125	284906	223295
Chr2_1999	-	Protein of unknown function (DUF454)	174112	9	2	2	10.87	15020	31484.4	37519.1	28927.6	33381.5	33384.9	36095.8	21994.2	19489.4	22551.2	25849.8	22417.5	30616.3
Chr2_2	dnaN	Confers DNA tethering and processivity to DNA polymerases and other proteins. Acts as a clamp, forming a ring around DNA (a reaction catalyzed by the clamp-loading complex) which diffuses in an ATP-independent manner freely and bidirectionally along dsDNA. Initially characterized for its ability to contact the catalytic subunit of DNA polymerase III (Pol III), a complex, multichain enzyme respons…	5959083	173	18	18	60.45	43098	810202	848914	751683	839323	839235	855759	950756	1030031	1110686	860359	1018403	854497
Chr2_2000	pstS	PBP superfamily domain(pstS)	486349	82	16	16	56.9	37162	20550.5	21478.2	19565.9	193019	228328	210458	22076	20262	21990.2	17999.9	16429	17998.5
Chr2_2001	pstC	probably responsible for the translocation of the substrate across the membrane(pstC)	258928	39	6	6	17.14	52940	37175.5	34927.7	36398	39390.3	39978.5	42028.6	33490.7	31773.1	27161.5	38338.6	39766.6	37474.2
Chr2_2002	pstA	Domain of unknown function (DUF3333)(pstA)	115561	20	4	4	11.24	47297	19893.6	20048.4	21087	16271.7	17693.8	14623.1	20590.1	22060	21957	9777.22	10381.9	8113.34
Chr2_2003	pstB	Part of the ABC transporter complex PstSACB involved in phosphate import. Responsible for energy coupling to the transport system(pstB)	422940	101	14	14	61.09	28483	63634.9	62063.9	59107.9	58395.7	66246	58143.5	63567.2	74892.4	68968.2	57143.3	52913.2	48803.3
Chr2_2004	phoU	Plays a role in the regulation of phosphate uptake(phoU)	1049652	113	14	14	67.92	26947	141521	147212	168733	138488	113841	130882	150433	159645	171318	161051	143132	174325
Chr2_2005	phoB	Transcriptional regulatory protein, C terminal(phoB)	523584	110	13	13	69.3	25878	74365	87216.2	78765.8	77022.3	74552.6	66582.2	72880.6	83718.4	76430.4	71207.1	72537.7	67250.9
Chr2_2006	sleB	Cell Wall Hydrolase(sleB)	42225	7	1	1	2.94	36273	9361.12	7869.62	9649.53	6368.51	5593.24	7120.79	4840.35	4886.22	5051.7	3703.44	3236.08	3317.78
Chr2_2007	-	-	730117	43	5	5	48.39	10710	119541	130831	121715	107577	99341	115386	98729.1	84595.8	79695.6	80806.7	77656.5	70889.1
Chr2_2008	ampS	Thermophilic metalloprotease (M29)(ampS)	2092543	207	20	20	57.07	44751	299532	280595	301188	305199	346140	332024	313135	296967	329787	287922	277037	235717
Chr2_2009	dps	Ferritin-like domain(dps)	60904710	195	17	17	83.64	18256	9093250	9533239	10835465	8825220	10008955	9632269	8243070	8508508	8409832	7301030	7459774	7998214
Chr2_2010	yeaZ	Glycoprotease family(yeaZ)	437859	52	7	7	39.3	23790	71461.7	79702.2	57371.1	65137.9	67940.2	56122.2	61369.8	68552.3	68856.5	49338.1	41504	56036.5
Chr2_2011	rimI	FR47-like protein(rimI)	168895	20	3	3	29.52	18581	24150.8	21174.1	20029.9	22728	26124.1	25993	29620.3	23895	32312.6	14165	11539.6	12920.1
Chr2_2012	plsC	Phosphate acyltransferases(plsC)	55947.9	14	2	2	8.61	29648	11078	10997.4	10697.8	12655.9	10671.1	10132.5	6554.1	5609.7	7784.97	3996.9	3477.22	4007.99
Chr2_2013	miaB	Catalyzes the methylthiolation of N6- (dimethylallyl)adenosine (i(6)A), leading to the formation of 2- methylthio-N6-(dimethylallyl)adenosine (ms(2)i(6)A) at position 37 in tRNAs that read codons beginning with uridine(miaB)	513272	53	10	10	23.34	52290	76652.9	62900.7	91323.7	75651.7	73228.6	83605.5	73695.3	66051.4	67615.9	78432.1	74751.9	78282.1
Chr2_2014	phoH	PhoH-like protein(phoH)	624482	121	15	15	56.37	38508	88138.6	82251.9	98295	89004.1	83833.9	81231.6	85086.7	74208	86497.4	96907.8	78603.5	108793
Chr2_2015	ybeY	Single strand-specific metallo-endoribonuclease involved in late-stage 70S ribosome quality control and in maturation of the 3' terminus of the 16S rRNA(ybeY)	271205	32	4	4	42.41	17312	35434.8	33001.7	42197.1	34636.4	28550	30377.4	42212.3	48102	49223.6	38820.3	33485.4	33627.6
Chr2_2016	tlyC	Transporter associated domain(tlyC)	400810	49	8	8	29.03	41042	59135.1	67460.6	68256.9	51312.6	42233.2	52418.1	51181	57082.9	53656.5	52284	61879.3	48692
Chr2_2017	lnt	Transfers the fatty acyl group on membrane lipoproteins(lnt)	453360	36	7	7	18.05	57512	73701.3	59473.3	72151	61087.7	66236.7	63353.1	59807.3	48828.8	70133.5	47436	51216.4	51158
Chr2_2018	MA20_23890	Helix-turn-helix XRE-family like proteins(MA20_23890)	525725	14	2	2	16.79	15100	56452.8	57622.1	54559.6	80122.8	76351.5	86660.2	107346	103441	103250	36764.5	29454.7	42599.5
Chr2_2019	metK	S-adenosylmethionine synthetase, C-terminal domain(metK)	2852950	252	26	26	72.32	48720	421201	338032	339832	405914	431780	340724	423979	481032	418935	414049	363167	478001
Chr2_2020	trmB	Catalyzes the formation of N(7)-methylguanine at position 46 (m7G46) in tRNA(trmB)	274906	71	10	10	52.79	26991	44825.7	52355.6	53504.2	41972	41879	47871	39129.6	43482.8	36036.4	34044.3	30915.4	40487.6
Chr2_2021	rimP	Required for maturation of 30S ribosomal subunits(rimP)	1408650	78	10	10	51.6	24039	222384	194254	237026	215144	235489	230446	200906	214181	179070	197580	187344	208049
Chr2_2022	nusA	Participates in both transcription termination and antitermination(nusA)	3050485	280	28	28	59.59	59673	463581	490735	530303	431306	420979	471893	408200	348628	390033	411298	388837	387955
Chr2_2023	-	Protein of unknown function (DUF448)	567373	27	4	4	26.34	21715	86678.2	85983.4	76872	80756.7	69034.8	74149.5	70905.6	61072.4	58196.7	68357.8	60528.6	56454.9
Chr2_2024	infB	One of the essential components for the initiation of protein synthesis. Protects formylmethionyl-tRNA from spontaneous hydrolysis and promotes its binding to the 30S ribosomal subunits. Also involved in the hydrolysis of GTP during the formation of the 70S ribosomal complex(infB)	3749194	357	41	41	54.74	104122	530962	516988	477881	516857	496418	529690	549690	578339	659164	553979	626766	634731
Chr2_2025	rbfA	One of several proteins that assist in the late maturation steps of the functional core of the 30S ribosomal subunit. Associates with free 30S ribosomal subunits (but not with 30S subunits that are part of 70S ribosomes or polysomes). Required for efficient processing of 16S rRNA. May interact with the 5'-terminal helix region of 16S rRNA(rbfA)	545864	49	6	6	45.33	16633	90413.3	100168	106888	86301.5	97494	75752.1	80291.9	75806.4	79115.5	55560.7	57890.2	48404.5
Chr2_2026	truB	Responsible for synthesis of pseudouridine from uracil- 55 in the psi GC loop of transfer RNAs(truB)	117333	43	8	8	29.94	35567	17677.8	18836.8	15405	16646.3	14562.5	18851.5	14644.7	14079.8	13523.3	19141.7	21513.9	17972.4
Chr2_2027	rpsO	One of the primary rRNA binding proteins, it binds directly to 16S rRNA where it helps nucleate assembly of the platform of the 30S subunit by binding and bridging several RNA helices of the 16S rRNA(rpsO)	2685752	35	4	4	44.94	10210	459857	496595	398488	409900	352032	348071	386385	395614	420587	348627	391850	370767
Chr2_2028	pnp	Involved in mRNA degradation. Catalyzes the phosphorolysis of single-stranded polyribonucleotides processively in the 3'- to 5'-direction(pnp)	4913183	387	39	39	60.22	77731	663611	723677	712642	681591	605456	552719	712426	658178	656794	746153	601207	777255
Chr2_203	thi5	NMT1/THI5 like(thi5)	156100	58	10	10	49.69	35099	21503.4	21996.7	23558.9	19462.7	20648.3	19767.2	22119.7	25363.6	18751.5	28496.1	32639.4	33334.1
Chr2_2031	fabI	Enoyl-(Acyl carrier protein) reductase(fabI)	1570972	122	15	15	60.66	29300	231915	218293	201747	236240	226140	227795	210069	251539	171180	207412	214584	175323
Chr2_2032	fabB	Beta-ketoacyl synthase, C-terminal domain(fabB)	2374053	186	19	19	65.6	43311	328192	367094	330611	342618	289276	297522	338736	354348	398666	350630	316294	384364
Chr2_2033	fabA	Necessary for the introduction of cis unsaturation into fatty acids. Catalyzes the dehydration of (3R)-3-hydroxydecanoyl- ACP to E-(2)-decenoyl-ACP and then its isomerization to Z-(3)- decenoyl-ACP. Can catalyze the dehydratase reaction for beta- hydroxyacyl-ACPs with saturated chain lengths up to 16 0, being most active on intermediate chain length(fabA)	4231082	70	7	7	52.33	19086	579138	578622	566146	579214	568102	555984	635533	633523	555764	640248	666727	692292
Chr2_2034	irr	Ferric uptake regulator family(irr)	172152	7	1	1	8.97	16296	33639.7	35035	30596.7	28480.7	23514	24595	11877.5	11042	12211	13077.5	15141.3	14373.9
Chr2_2036	MA20_24010	Bacterial SH3 domain homologues(MA20_24010)	208462	43	7	7	44.74	20940	23673.7	25838.4	27309.3	24795.9	23077.2	23240.7	33499.5	35966.7	38862.5	28073.9	23722.6	31081.7
Chr2_2038	gyaR	D-isomer specific 2-hydroxyacid dehydrogenase, catalytic domain(gyaR)	691727	127	18	18	76.65	36858	99382	108310	89825.7	104174	109643	111249	99187.5	112333	115034	107901	93703.9	114191
Chr2_204	thiE	Condenses 4-methyl-5-(beta-hydroxyethyl)thiazole monophosphate (THZ-P) and 2-methyl-4-amino-5-hydroxymethyl pyrimidine pyrophosphate (HMP-PP) to form thiamine monophosphate (TMP)(thiE)	281855	34	5	5	40.89	22314	43866.2	37937.9	37760.6	40823.2	42174.9	39381	36554.4	42119.3	40190.9	40848.9	36280.8	37393.9
Chr2_2040	-	NlpC/P60 family	1392769	124	12	12	52.41	31883	190351	204526	197269	197810	217795	165473	183950	196375	183166	198032	163281	167102
Chr2_2041	-	Winged helix DNA-binding domain	414313	51	7	7	65.52	12928	64762.6	73268.2	72119.8	60745.9	49696.2	56511.4	62040.5	60418.3	69367.6	64047.4	64795.1	72963.4
Chr2_2042	pepA	Cytosol aminopeptidase family, catalytic domain(pepA)	929545	239	27	27	76.96	48743	142558	121090	137240	139582	150150	132312	120034	134361	135157	120551	131507	116035
Chr2_2045	MA20_15895	Enoyl-CoA hydratase/isomerase(MA20_15895)	1691970	157	16	16	64.2	27984	230711	194901	185548	235459	268296	267760	273427	323649	228132	239627	238628	243755
Chr2_2046	rpsT	Binds directly to 16S ribosomal RNA(rpsT)	525004	41	4	4	30.68	9669	72370.4	74661.1	74928.8	91272.6	80239.4	98017.1	62417	60896.8	54845.1	57237.6	67295.1	57548.5
Chr2_205	thiG	Catalyzes the rearrangement of 1-deoxy-D-xylulose 5- phosphate (DXP) to produce the thiazole phosphate moiety of thiamine. Sulfur is provided by the thiocarboxylate moiety of the carrier protein ThiS. In vitro, sulfur can be provided by H(2)S(thiG)	38021.9	13	3	3	12.89	27355	4419.1	5244.41	5188.59	6151.27	5877.41	6692.26	5247.82	4987.65	5029.79	3163.91	3559.48	2798.45
Chr2_208	thiD	Phosphomethylpyrimidine kinase(thiD)	49630.7	7	2	2	10.65	30085	6815.12	6261.31	7593.16	8787.76	9066.24	9068.21		2801.28	4521.07		2605.42	4271.11
Chr2_210	actP	haloacid dehalogenase-like hydrolase(actP)	1922572	312	36	36	49.15	86027	255399	224944	289816	264238	224513	271173	284395	281196	229185	307968	274401	332290
Chr2_213	yehX	ATPases associated with a variety of cellular activities(yehX)	577024	60	10	10	36.86	34514	78344	91767.3	84691.2	83515.6	81866.8	72710.7	75969.5	79678.3	77240.8	82792.4	98611	92406.1
Chr2_215	osmF	Substrate binding domain of ABC-type glycine betaine transport system(osmF)	456257	85	11	11	45.95	32777	89160	96707.8	97544.2	107240	99696	87637.9	21023.2	21999.3	18666.1	23729.8	21985.5	26278
Chr2_218	soxB	FAD dependent oxidoreductase(soxB)	36388.1	23	6	6	20.38	45531	5397.85	6223.11	5034.95	2581.35	2489.41	2334.26	3652.22	4000.51	3385.1	5893.59	6639.63	5339.03
Chr2_220	-	2Fe-2S iron-sulfur cluster binding domain	462869	40	8	8	11.1	109018	63859.3	69861.2	74615.3	72884.8	84152.4	67814.1	71010.1	84506.4	75567.3	59248.1	48614.1	53729.2
Chr2_221	-	Sarcosine oxidase, gamma subunit family	70282.9	14	2	2	25.54	20203	8551.76	8288.99	7760.12	6878.05	5860.73	6390.7	12049.7	12386.8	11439.4	11804.5	12500.9	13832.6
Chr2_223	-	Amidohydrolase	1023286	81	9	9	48.23	31174	160371	135424	134093	144851	150969	132810	142085	168215	147766	140171	124041	165058
Chr2_224	-	helix_turn_helix isocitrate lyase regulation	136367	30	6	6	35.14	28606	16550.2	19459.1	15289.3	19798.7	22366.6	18714.4	17458.3	18576.3	18324.2	19228.1	16695.7	20334.4
Chr2_225	-	transport	11175830	228	25	25	58.54	47911	1689000	1878666	1860387	1798950	2060120	1474640	1467730	1306219	1542645	1304340	1462725	1481182
Chr2_226	-	Binding-protein-dependent transport system inner membrane component	611655	33	6	6	20.88	33438	110067	90200.3	109052	90832.9	93314.3	80862.3	77876.7	87403.4	88042.8	68487.5	67071.2	60755.3
Chr2_227	-	PFAM binding-protein-dependent transport systems inner membrane component	90429.9	27	6	6	30.58	32066	8538.75	7778.39	9728.83	11812.4	11611.9	12934.3	15543.5	18209.4	15883.6	11252.5	12444	11103.4
Chr2_228	-	TOBE domain	1062016	146	17	17	65.29	39685	153152	132239	170763	146631	171192	119444	147449	150535	163752	158675	147661	133376
Chr2_229	-	Mandelate racemase / muconate lactonizing enzyme, C-terminal domain	812072	112	14	14	52.69	40745	101558	114502	116090	116647	107642	114778	124755	132691	101823	113416	122590	97257.6
Chr2_23	MA20_24185	Protein of unknown function (FYDLN_acid)(MA20_24185)	3730966	28	3	3	23.62	13963	713764	765821	789748	546904	567931	635397	406226	471668	411995	333905	291585	384884
Chr2_230	-	L-rhamnose mutarotase	45482.3	12	2	2	21.05	13425	6272.06	5534.37	6587.76	7133.02	8379.36	5733.78	2534.65	2418.35	2203.92	8081.19	6773.75	8801.43
Chr2_231	-	Oxidoreductase family, NAD-binding Rossmann fold	860735	151	19	19	61.28	39386	123252	130217	136684	116093	124427	116064	129560	155277	133465	123882	106734	135227
Chr2_233	BDH	Enoyl-(Acyl carrier protein) reductase(BDH)	3558651	160	15	15	60.25	25559	504476	587173	502079	470487	464606	502066	538504	531661	453648	572087	668914	518260
Chr2_234	hpcE	Fumarylacetoacetate (FAA) hydrolase family(hpcE)	2414203	135	13	13	60.14	29909	366563	410114	433424	426683	408360	438441	267048	238678	239249	295045	243635	286430
Chr2_235	-	Mandelate racemase / muconate lactonizing enzyme, C-terminal domain	1041368	188	22	22	65.65	47311	139568	112434	131758	165091	168211	161293	155898	146246	136283	145102	144723	146919
Chr2_236	-	Unknown	24120.5	6	2	2	10.38	20963	4070.35	3841.1	3783.54	11239.7	9220.24	9369.44	4613.86	3751.06	4884.76		2935.97	8113.88
Chr2_237	-	Phage integrase family	112520	10	2	2	4.89	38992	13794.4	11385.2	11104	21349.6	25185	17601.4	12552.9	12691.8	12563.2	15231.8	13110.5	13717.7
Chr2_238	-	Unknown	118120	14	2	2	18.24	16691	18315.8	17821.5	16234.2	17788.1	17495.3	19315.2	14388.4	16648.2	12653.6	17949.3	16517	19553.6
Chr2_24	aroA	Catalyzes the transfer of the enolpyruvyl moiety of phosphoenolpyruvate (PEP) to the 5-hydroxyl of shikimate-3- phosphate (S3P) to produce enolpyruvyl shikimate-3-phosphate and inorganic phosphate(aroA)	645359	120	16	16	43.78	47221	100398	99130.9	101695	94810.7	81946.1	79878.1	93143.4	80107.4	93175.5	83521.2	93666.4	81199.4
Chr2_25	cmk	Cytidylate kinase(cmk)	536452	92	12	12	81.28	23412	81084.1	77308.5	81817.2	78957.1	81884.3	75818.9	68211.4	62148.7	81250.3	68489.5	59215.5	64171.4
Chr2_256	-	Protein conserved in bacteria	380937	28	4	4	44.07	13133	56781.7	54333.2	51823.9	59531.8	62400.2	52792	47959.2	54442.2	52519.3	43056.4	37445.1	46673.8
Chr2_26	rpsA	thus facilitating recognition of the initiation point. It is needed to translate mRNA with a short Shine-Dalgarno (SD) purine-rich sequence(rpsA)	2882180	304	31	31	61.66	62605	412945	423645	439736	415479	470806	414482	418317	477835	347164	408691	481820	468676
Chr2_260	MA20_05215	sequence-specific DNA binding(MA20_05215)	94350.6	7	1	1	17.28	8504	16156.5	13904.3	16229.8	12788.8	12991.8	12651.2	11387.4	9320.41	10415.6	14952.2	13528.7	16251.1
Chr2_269	-	TIR domain	66328.5	11	3	3	15.45	24771	4439.56	4791.35	5172.21	9736.41	11554.7	9595.56	9254.2	7986.56	9419.26	13562.3	11358.8	15401.7
Chr2_270	yacG	Inhibits all the catalytic activities of DNA gyrase by preventing its interaction with DNA. Acts by binding directly to the C-terminal domain of GyrB, which probably disrupts DNA binding by the gyrase(yacG)	277823	13	2	2	28.17	7856	44788.3	52471	48099.8	42555.9	46725.8	42455.7	29936.5	24646.4	32801.7	36575.7	35547.8	30779.7
Chr2_271	maf	Maf-like protein(maf)	255726	74	9	9	51.44	22639	43828.3	45325.9	36820.7	49361.8	52646.4	41229.5	24900	24067.4	24792.4	22853.9	23711.8	21087.2
Chr2_272	infA	One of the essential components for the initiation of protein synthesis. Stabilizes the binding of IF-2 and IF-3 on the 30S subunit to which N-formylmethionyl-tRNA(fMet) subsequently binds. Helps modulate mRNA selection, yielding the 30S pre- initiation complex (PIC). Upon addition of the 50S ribosomal subunit IF-1, IF-2 and IF-3 are released leaving the mature 70S translation initation complex(i…	807270	46	4	4	66.67	8372	126303	125267	128856	103000	121262	117432	116263	103145	121448	120146	143047	117529
Chr2_273	MA20_21085	Low molecular weight phosphatase family(MA20_21085)	208659	36	6	6	64.33	17446	34557.4	34239.8	40062.2	30577.7	26564.1	27717.4	31606.5	34737.3	35669.8	21590.9	18375.3	21958.7
Chr2_274	-	Uncharacterised protein family (UPF0262)	552437	74	12	12	80.62	18129	76245.7	67946.5	85087.9	78152.8	90826.5	66982.4	79085.3	64793.5	88095.8	79515.3	80052.9	71050
Chr2_275	hisD	Catalyzes the sequential NAD-dependent oxidations of L- histidinol to L-histidinaldehyde and then to L-histidine(hisD)	1888749	184	23	23	67.21	46071	252162	296309	242322	276560	269972	286511	275011	276519	232957	274169	280872	287540
Chr2_276	MA20_21100	Protein of unknown function (DUF2948)(MA20_21100)	1481786	84	9	9	77.4	16676	218314	190904	179052	205855	231316	171845	237026	253289	233092	213970	192858	180175
Chr2_277	murA	Cell wall formation. Adds enolpyruvyl to UDP-N- acetylglucosamine(murA)	1017616	114	15	15	47.55	45719	145660	131434	172832	151235	126116	165892	154246	155264	183639	136471	124220	111682
Chr2_28	-	PBP superfamily domain	140609	48	8	8	31.44	33208	19608.8	20926.9	18703.8	19532.7	18168.8	17713.8	14112.9	14610.6	15108.7	19678.7	20812.3	18383.7
Chr2_281	-	Resolvase, N terminal domain	528989	88	12	1	56.59	22151	73406.5	65537.2	68729.2	90564.1	75570.4	99138.4	74560.7	63947.1	85334.2	52162.2	62340.8	43141.6
Chr2_284	-	Unknown	1211205	24	4	2	38.76	14542	162863	134680	160415	189952	216129	217733	175149	201948	193693	205462	224755	233879
Chr2_285	ureD	Required for maturation of urease via the functional incorporation of the urease nickel metallocenter(ureD)	77498	10	3	3	12.14	30234	7868.33	7569.27	9386.49	10976.2	11384.9	8980.94	9981.16	10921	9512.84	11874.3	13737.8	13929.3
Chr2_286	ureA	Urease, gamma subunit(ureA)	526007	51	6	6	79	11103	79107.8	88765.8	72400.6	74129.1	59826.9	67336.9	80655.5	80568.7	67252.7	66782.1	60625	60258.4
Chr2_288	ureB	urease activity(ureB)	708477	28	5	5	52.48	11337	110159	98473.7	125883	107434	106401	116647	105938	95265.7	115409	88520.8	105276	84150.2
Chr2_289	ureC	Belongs to the metallo-dependent hydrolases superfamily. Urease alpha subunit family(ureC)	807595	146	19	19	47.54	61001	112996	125389	132475	116705	138150	113879	116387	110131	120225	114128	117831	126840
Chr2_290	ureE	Involved in urease metallocenter assembly. Binds nickel. Probably functions as a nickel donor during metallocenter assembly(ureE)	1366190	56	5	5	40.74	18462	222841	203810	241048	225635	259503	259429	178906	211849	193798	154052	182689	147669
Chr2_291	ureF	Required for maturation of urease via the functional incorporation of the urease nickel metallocenter(ureF)	32229.7	10	2	2	17.54	24446	3470.5	3756.37	2898.48	6833.33	6586.26	7464.01	4746.64	3859.3	4123.32	4413.97	4146.97	3917.31
Chr2_292	ureG	Facilitates the functional incorporation of the urease nickel metallocenter. This process requires GTP hydrolysis, probably effectuated by UreG(ureG)	490033	94	11	11	58.65	22705	67484.4	60716.3	61633.3	75162.8	74767	83158.4	65993.9	68188.8	56616.2	65892.2	56742.8	65383.2
Chr2_293	regM	His Kinase A (phosphoacceptor) domain(regM)	149791	48	9	9	23.21	56898	20599.3	17244	22579.4	19713.6	16372.8	21454.2	21148.3	23185.2	18155.3	23178	24098.8	21686.2
Chr2_295	acrD	MMPL family(acrD)	39072.2	18	6	6	7.86	110560	5706.1	5248.03	4793.11	7633.59	7438.95	8681.77	4731.93	4727.32	5628.58	2474.91	2803.95	2103.95
Chr2_298	amaB	Peptidase family M28(amaB)	1035936	156	16	16	50.6	45209	169535	177642	189108	163513	150663	180369	119285	133236	117529	120866	108829	122472
Chr2_3	recF	it is required for DNA replication and normal SOS inducibility. RecF binds preferentially to single-stranded, linear DNA. It also seems to bind ATP(recF)	275923	34	7	7	21.09	41494	41596.9	47782.2	45147.8	36979.6	39216.5	39818.2	38843.6	45672.6	32799.1	41499.2	49759.5	37557.7
Chr2_30	MA20_01345	Transglycosylase SLT domain(MA20_01345)	377914	94	18	18	52.93	46638	67651.5	61415.1	64197.7	68394.7	67273.7	72891.7	28333.7	29553.7	23490.3	34497.9	33099.8	37111.6
Chr2_301	-	NUDIX domain	345155	34	5	5	41.86	14307	50139	58275.2	57780.3	50489.6	58510.9	43003.6	47697.2	52341.2	50999.1	42967.9	38519.6	45106.1
Chr2_302	preA	4Fe-4S binding domain(preA)	67837.4	7	1	1	4.59	47233	14088.5	11836.8	13428.6	9574.44	10219.5	8069.82	4539.34	3976.1	5064.73	5223.29	4761.08	6194.15
Chr2_303	preT	Dihydroprymidine dehydrogenase domain II, 4Fe-4S cluster(preT)	39455.7	24	6	6	19.08	52410	5868.89	6988.57	5200.57	7224.34	8667.27	6335.42	4731.13	3917.3	5380.74	5562.07	4599.68	4807.04
Chr2_304	coxG	Carbon monoxide dehydrogenase subunit G (CoxG)(coxG)	1049303	38	6	6	43.33	16064	154443	176108	179673	158959	153666	128131	130651	121326	120630	139946	130352	141596
Chr2_305	pgi	glucose-6-phosphate isomerase activity(pgi)	2083575	286	29	29	60.84	59642	298493	289261	252838	305347	351286	353853	292210	325248	269585	285074	271768	293491
Chr2_306	-	Succinylglutamate desuccinylase / Aspartoacylase family	4715685	140	16	16	67.99	38538	703107	607835	581393	714274	734648	765309	627448	674129	569819	576695	549034	644053
Chr2_307	gph	HAD-hyrolase-like(gph)	235712	83	10	10	58.23	26590	33924.5	40053.5	33747.9	34273.2	32908	38295.3	33616.4	29277.8	34720.7	30367.7	36334.2	34827.3
Chr2_308	-	Alpha beta hydrolase	32036	9	2	2	9.66	32163	4382.1	4230.77	4207.19	7346.98	6627.36	8186.64	2988.32	2950.37	2992.35		3499.24	8777.61
Chr2_309	fadD	AMP-binding enzyme C-terminal domain(fadD)	2437205	151	18	18	38.55	63819	360275	291023	359360	356256	292755	350352	353640	393101	354591	335014	290992	328020
Chr2_31	recR	May play a role in DNA repair. It seems to be involved in an RecBC-independent recombinational process of DNA repair. It may act with RecF and RecO(recR)	462656	63	8	8	42.24	25165	59505.2	69737.3	64252.1	64404.6	72540.2	64739.8	66854.9	56734.1	63581.1	63593.2	65135.5	74904.4
Chr2_310	bepR	MAATS-type transcriptional repressor, C-terminal region(bepR)	524312	76	11	11	57.42	23477	72868.2	75647	69424.5	88473.1	98464.5	90329	64768.7	60134.4	69052.5	70709.2	66903.1	69682.1
Chr2_311	bepD	Barrel-sandwich domain of CusB or HlyD membrane-fusion(bepD)	2361553	131	19	19	51.13	42645	370576	335636	340093	377255	305734	315652	339797	296539	377361	266572	223363	217537
Chr2_312	-	AcrB/AcrD/AcrF family	756224	187	28	28	36.54	113086	99104.4	97211.9	105142	103694	100677	92319	120421	99483.7	113722	108985	98729.7	94096.7
Chr2_314	-	Bacterial periplasmic substrate-binding proteins	403906	27	7	7	31.07	30896	83188.4	77423.9	79904.6	90126.9	81989.2	78810	12812.7	12341.4	13637.4		4641.19	4789.13
Chr2_316	ppk_2	Polyphosphate kinase 2 (PPK2)(ppk_2)	1596698	177	20	20	67.4	36627	234458	229420	278282	229019	226592	199509	237689	260949	216178	218242	178722	232589
Chr2_317	phoR	His Kinase A (phosphoacceptor) domain(phoR)	349548	85	12	12	32.65	48427	48418.2	40019.3	48517.9	46462.3	48528.4	55079.3	47640.9	42845.9	56766.1	49441.9	53112.1	42487.7
Chr2_318	gcrA	GcrA cell cycle regulator(gcrA)	498696	54	7	7	45.56	19625	74319.4	74033.1	73607.5	82230.6	77507.5	75706.5	70765.5	73928.3	63724.9	58438.3	62758.5	65304.7
Chr2_319	argD	Aminotransferase class-III(argD)	2902776	219	27	27	76.18	43453	417096	498235	436421	443578	514090	467775	409030	444489	489479	404838	353540	366087
Chr2_32	ybaB	Binds to DNA and alters its conformation. May be involved in regulation of gene expression, nucleoid organization and DNA protection(ybaB)	2195113	71	8	8	77.57	11351	295007	266894	350045	334246	278191	389583	311572	368471	342447	335798	310076	311575
Chr2_320	argF	Reversibly catalyzes the transfer of the carbamoyl group from carbamoyl phosphate (CP) to the N(epsilon) atom of ornithine (ORN) to produce L-citrulline(argF)	566472	113	14	14	55.45	34239	92198.9	79679.9	80998.7	89749.1	74647.7	78799.3	82232	74488.3	67823.5	70159.9	64203.7	69474.9
Chr2_321	hslO	Redox regulated molecular chaperone. Protects both thermally unfolding and oxidatively damaged proteins from irreversible aggregation. Plays an important role in the bacterial defense system toward oxidative stress(hslO)	336234	68	11	11	49.71	37533	46792.2	49937.5	46893	53114.8	59517.9	48265.4	44036.4	42011.4	40583.2	48977.3	52052.7	43233.3
Chr2_322	apaG	ApaG domain(apaG)	139663	22	4	4	56.92	14562	18066.8	19990.9	20588.8	18041.4	21308.6	17031.5	22193.8	18430.2	24914.6	17870.4	18661.3	18804.5
Chr2_323	metZ	Catalyzes the formation of L-homocysteine from O- succinyl-L-homoserine (OSHS) and hydrogen sulfide(metZ)	354899	125	20	20	66.83	42828	50651.5	60626.7	55253.3	46367.9	42860.8	46003.9	57847.8	67045.6	65544.6	43341.4	45357.1	38829.9
Chr2_324	dcd	2'-deoxycytidine 5'-triphosphate deaminase (DCD)(dcd)	1370902	166	16	16	69.15	39526	199202	228622	165670	201275	215736	188814	199005	221230	168337	208500	205782	211375
Chr2_325	-	DJ-1/PfpI family	158222	34	6	6	30.06	37176	18218.3	15422.8	20538.4	22569.8	19322.7	22412.2	24773.4	22177	29187.7	15055.4	15441.9	14641.9
Chr2_327	-	Cysteine-rich secretory protein family	46321.1	12	2	2	20	17407	4679.34	4554.89	4935.69	2788.43	2774.42	2617.29	7239.1	6801.49	6386.07	6532.22	6177.7	5226.09
Chr2_329	pyrD	Catalyzes the conversion of dihydroorotate to orotate with quinone as electron acceptor(pyrD)	313883	88	14	14	45.88	39284	44333.4	51944.5	38512.7	47895.6	54831.1	43422.3	38631.3	42580.4	31128.7	44862.9	52996.1	53190
Chr2_33	dnaX	DNA polymerase III is a complex, multichain enzyme responsible for most of the replicative synthesis in bacteria. This DNA polymerase also exhibits 3' to 5' exonuclease activity(dnaX)	918974	236	31	31	58.8	65250	134442	154111	150695	135535	158861	133366	132402	137270	110335	127948	135454	150566
Chr2_330	MA20_22095	Protein of unknown function (DUF952)(MA20_22095)	305408	34	5	5	81.2	12586	33733.8	33329.4	31735.7	47978.7	51109.5	53109.5	35069.9	39423.4	28930.6	40629	42649	44056.7
Chr2_331	-	-	230651	50	8	8	43.71	16405	34701.3	38800.3	33561.7	34891.4	31020.8	39399.3	33013.1	33074.4	30328.7	31227.1	27636.2	26560
Chr2_332	pip	alpha/beta hydrolase fold(pip)	1521203	161	17	17	63.92	36547	208719	205227	216826	218169	258876	189079	228839	183637	205729	214998	239243	256344
Chr2_334	MA20_19630	His Kinase A (phosphoacceptor) domain(MA20_19630)	168947	64	14	14	16.4	127433	24102.2	19421.8	19636	26361.9	27261.6	30299.6	25922.3	21696.2	26931.3	20745.1	23999.6	19186.1
Chr2_335	mscL	Channel that opens in response to stretch forces in the membrane lipid bilayer. May participate in the regulation of osmotic pressure changes within the cell(mscL)	428836	27	3	3	20.29	14899	36850.6	34936.9	34532.8	56737.7	61005.4	50082.5	67474	77384.5	69094.1	82079.4	79615.3	68087
Chr2_336	hemA	Beta-eliminating lyase(hemA)	167659	32	5	5	21.41	46142	30910.1	36945.6	29087	31260.3	36031.1	35756.2	19507	18360.6	23316.2	10777.5	10178.7	10818.4
Chr2_337	-	Polysaccharide deacetylase	455672	42	6	6	24.89	26416	62349.8	64167.4	66348.4	74290.2	63751.3	88996.6	66306.7	59414.6	78186.9	62212	65630.1	67199.2
Chr2_338	-	Glycosyltransferase family 25 (LPS biosynthesis protein)	189462	12	3	3	21.76	27387	28165.8	29125.9	30773.1	25901.2	27573.6	28526.6	24350.7	28251.6	23515.3	25554	28245.1	22557.4
Chr2_34	MA20_21960	HIT domain(MA20_21960)	2280999	67	7	7	47.76	15174	366300	331137	295193	332972	375601	319719	310593	288351	322464	351237	364335	299250
Chr2_341	-	-	1347975	32	3	3	62.3	7159	237950	194381	255233	209946	168208	210018	175979	143079	209714	147091	140268	170380
Chr2_342	-	LysR substrate binding domain	83151.8	24	5	5	19.59	32385	11930.9	10016.7	9995.65	9530.89	11090.1	8861.87	11657	11735.5	13515	17181.9	17923.9	18392.4
Chr2_345	-	Alpha/beta hydrolase of unknown function (DUF900)	313403	129	17	17	57.83	45471	53251.9	51440.8	45665.4	48687.7	54762.4	42896.3	37397.5	34045.9	33348.2	40558.8	34812.5	47758
Chr2_346	panC	Catalyzes the condensation of pantoate with beta-alanine in an ATP-dependent reaction via a pantoyl-adenylate intermediate(panC)	70613	22	4	4	15.02	32524	8629.99	8837.06	7071.65	9956.95	9198.27	10045	9132.1	9074.03	7494.36	12840.3	14037.4	13126.8
Chr2_347	panB	Catalyzes the reversible reaction in which hydroxymethyl group from 5,10-methylenetetrahydrofolate is transferred onto alpha-ketoisovalerate to form ketopantoate(panB)	295029	47	7	7	40.36	29418	44199.2	49972.8	40405.7	42823.9	44095.4	39421.3	39361.3	46360.2	37305.4	41533.1	45642.2	47080.6
Chr2_348	fpr	Oxidoreductase NAD-binding domain(fpr)	518418	66	10	10	51.16	29479	71756.5	59087.5	64648.4	76041.4	65917.7	67924	72905.3	61242	61427.2	65869.6	77274.6	65255
Chr2_350	nspC	Belongs to the Orn Lys Arg decarboxylase class-II family. NspC subfamily(nspC)	660550	104	15	15	54.79	40749	98468.3	108817	100347	94046.7	99549	100229	87689.5	72584	104721	101833	121439	92865.8
Chr2_351	lys1	Saccharopine dehydrogenase C-terminal domain(lys1)	4021443	281	26	26	73.85	45476	557226	581671	489325	596089	671463	595201	584745	609049	538806	595514	704168	495686
Chr2_352	-	low efficiency. The physiological substrate may be different. Displays	224733	53	9	9	25.73	36941	29721.3	32705.3	27940.5	30087.5	27448.3	30129.3	29955.8	23971.6	24527.5	38850	40108.9	40243.5
Chr2_354	invB	Invasion associated locus B (IalB) protein(invB)	10213200	72	7	7	53.76	18009	1545830	1453390	1624730	1662930	1625153	1346314	1404720	1144258	1349138	1164930	1289039	962424
Chr2_36	pheA	Prephenate dehydratase(pheA)	891252	68	10	10	43.1	32095	125442	136525	124741	130834	146504	117774	132511	127752	136394	126680	120986	105147
Chr2_360	-	Protein of unknown function (DUF861)	1164992	92	12	12	68.01	30538	157470	167098	136533	171346	157178	145035	149171	131178	127177	181751	162839	196092
Chr2_361	-	OHCU decarboxylase	559046	169	23	23	54.74	53629	76426.4	86574.7	75812.8	87024.1	89408.5	89096.5	74786.3	84650.4	64288.2	77380.2	87042.8	79265.4
Chr2_364	xdhB	Aldehyde oxidase and xanthine dehydrogenase, a/b hammerhead domain(xdhB)	32660.8	11	3	3	2.94	85653	4001.41	3583.67	3472.01	10110.5	8101.23	11196.7		8840.27	7175.12	4267.76	4101.73	4615.87
Chr2_365	xdhC	XdhC and CoxI family(xdhC)	170169	52	8	8	37.41	31903	24404.8	21959.7	22494.6	24704.2	22324.2	22173.6	34117	38065.2	34448.8	21628.6	21468.4	24999.7
Chr2_367	MA20_17625	Urate oxidase N-terminal(MA20_17625)	395298	16	4	4	14.63	46767	56061.8	61687.3	61283.1	45291.3	44171.2	45192.6	68083.1	54768.7	79022.1	72507.9	60981.4	85079.9
Chr2_368	guaD1	Amidohydrolase family(guaD1)	406052	85	15	15	58.53	48427	56727.1	52218.7	64876.1	59860.3	60065.8	66696.4	60209.7	52528.2	59096.8	62014.2	54571.5	55861.4
Chr2_369	ttuD	MOFRL family(ttuD)	211294	97	13	13	43.69	44333	33023.7	36465.3	27318.9	34248	29047.8	33013.2	26834.3	26098.1	28888.3	24635.2	23588.3	25065.1
Chr2_37	kdsB	Activates KDO (a required 8-carbon sugar) for incorporation into bacterial lipopolysaccharide in Gram-negative bacteria(kdsB)	1408033	125	14	14	68.13	27304	201423	191007	223923	204705	209648	214633	203944	184192	202041	201357	191860	232188
Chr2_373	ccoG	IG-like fold at C-terminal of FixG, putative oxidoreductase(ccoG)	454819	102	13	13	30.23	58231	63765.7	58765.1	55229.1	62827	57691.4	52299.2	70801.1	57321.8	81421	65331.3	67051.3	66699.6
Chr2_374	ccoP	C-type cytochrome. Part of the cbb3-type cytochrome c oxidase complex(ccoP)	433042	99	10	10	49.48	31273	80232.3	90734.8	75554.1	60906.9	67990	49856.4	54469.8	48877.2	65303.7	42732.2	43899.6	45689.4
Chr2_375	fixQ	Cbb3-type cytochrome oxidase component FixQ(fixQ)	20130.6	4	1	1	15.38	6028		4526.1	5250.53	3729.24	3895.67	3044.07		2170.41	4556.97	1932.27	1972.76	1574.06
Chr2_376	ccoO	Cytochrome C oxidase, mono-heme subunit/FixO(ccoO)	478915	83	9	9	43.21	27329	67371.9	77407.8	80084.2	59528	52241.8	60235.5	74661.3	65979	73412.4	69881.1	70898.5	70299.8
Chr2_377	ccoN	Cytochrome C and Quinol oxidase polypeptide I(ccoN)	81349.1	13	3	3	11.09	61369	5881.06	6323.6	5106.09	7916.16	7980.07	7445.13	17529.4	15386.4	16672.5	16807.5	14769.4	17949.3
Chr2_378	-	Ferric uptake regulator family	457504	54	7	7	71.05	17101	67571.1	75080	63232.4	63288.6	52993.1	53360.3	67229.4	75788	58719.9	63171.5	59306.6	62481.1
Chr2_38	cycM	Cytochrome c(cycM)	3204214	73	9	9	55.45	21079	412497	347616	488982	355728	338429	295158	558283	448664	644166	596382	489382	491134
Chr2_380	MA20_20720	Thioredoxin(MA20_20720)	118129	36	5	5	29.9	22295	20888.5	22172.1	18070	23997.9	22167.5	24351.6	8712.17	7804.11	7237.27	8943.19	10362.1	7921.58
Chr2_382	-	Belongs to the aldehyde dehydrogenase family	120537	12	2	2	8.5	20775	22748.3	20041.8	24374	13246.4	15275	11902.9	14575.5	14024.3	11880.7	8472.31	9022.76	7250.24
Chr2_383	ada	Metal binding domain of Ada(ada)	85361.6	21	5	5	16.34	39718	12447.8	10950	12704.8	13273.7	14731.2	14929	13649.1	15680.3	12161.7	15237.5	17430	15500.7
Chr2_384	MA20_27840	ArsC family(MA20_27840)	1067851	47	7	7	56.9	13429	139942	166707	167287	156116	173623	135868	154861	184053	174603	141888	167596	146399
Chr2_385	-	Fusaric acid resistance protein-like	1051295	56	7	7	29.68	37299	149718	131309	144023	153374	166524	141433	133522	108773	127488	154097	130230	158767
Chr2_387	bacA	SbmA/BacA-like family(bacA)	260409	29	4	4	10.38	51828	37477.2	43652.4	44351.8	32693	37159.5	38104.3	32714.1	33752.4	34922.9	37113.1	34362.5	29691.1
Chr2_389	-	Tetratricopeptide repeat-like domain	81401.5	30	6	6	33.18	23640	11033.6	10574.8	10681.4	23216.6	23743.3	21590.6	3942.45	4522.68	3522.48	3249.62	3667.44	3289.17
Chr2_39	-	Probable molybdopterin binding domain	139343	39	7	7	34.27	34107	18600.1	17941.6	19066.4	19790.8	15880.4	20372.9	20502.1	22915	23465	18538.6	14840.6	15371.2
Chr2_390	der	GTPase that plays an essential role in the late steps of ribosome biogenesis(der)	479125	153	21	21	50.72	53311	69024.9	80260.5	76828.5	68677.7	72794.4	80052.2	67861.9	67632.4	56182.4	68838.1	74875.9	69876.4
Chr2_391	MA20_15110	Hsp70 protein(MA20_15110)	89158	16	3	3	7.99	48476	15909.6	16078	14142	16851.9	15509.5	19631.9	10437.8	10762.1	8498.26	12941.7	15194.4	14698.4
Chr2_393	atpI	function for this protein is to guide the assembly of the membrane sector of the ATPase enzyme complex(atpI)	5382405	12	2	2	14.39	14072	618892	727489	510041	605072	716511	566301	539642	559021	493388	528641	466794	562034
Chr2_394	atpB	it plays a direct role in the translocation of protons across the membrane(atpB)	690265	27	1	1	6.83	26979	74093.4	78555.8	62585.1	94865.6	112172	89503.7	127392	150865	131550	111914	98359.3	98314.4
Chr2_395	atpE	F(1)F(0) ATP synthase produces ATP from ADP in the presence of a proton or sodium gradient. F-type ATPases consist of two structural domains, F(1) containing the extramembraneous catalytic core and F(0) containing the membrane proton channel, linked together by a central stalk and a peripheral stalk. During catalysis, ATP synthesis in the catalytic domain of F(1) is coupled via a rotary mechanism…	19558.1	4	1	1	14.67	7659		7208.61	2979.14	4819.71	4410.64	4016.31	5323.24	5166.82	6059.51	4437.38	4518.26	4821.12
Chr2_396	atpF2	F(1)F(0) ATP synthase produces ATP from ADP in the presence of a proton or sodium gradient. F-type ATPases consist of two structural domains, F(1) containing the extramembraneous catalytic core and F(0) containing the membrane proton channel, linked together by a central stalk and a peripheral stalk. During catalysis, ATP synthesis in the catalytic domain of F(1) is coupled via a rotary mechanism…	1399691	52	7	7	31.25	21927	202100	171216	171945	210062	177019	248892	176147	169670	143606	192536	208863	182866
Chr2_397	atpF2	ATP synthase B/B' CF(0)(atpF2)	1071909	91	10	10	57.23	17494	166297	197755	142599	181107	147948	163314	126569	120122	106701	130802	131769	150543
Chr2_398	rnhB	Endonuclease that specifically degrades the RNA of RNA- DNA hybrids(rnhB)	528161	91	13	13	77.84	20469	84139.1	82882.5	82269	77433.6	81372.9	90156.7	77834	88050.9	63732.4	65027.7	59320.5	63411.6
Chr2_4	moeB	ThiF family(moeB)	1412639	79	10	10	46.15	27304	202914	203701	192290	202792	239245	242198	202403	175376	171379	207203	243813	167098
Chr2_400	-	Glycosyl transferase, family 2	153221	26	4	4	29.76	18032	23175.9	25536.8	27320.4	24658.8	21997.1	27309.2	19970.8	16661.9	23908	21654	21378.9	22949.5
Chr2_403	-	Membrane protein implicated in regulation of membrane protease activity	74271.2	11	2	2	27.87	7139	12142.5	12756.4	14488.8	13930.8	15282.6	16175.1	11320.6	13127.6	11246	7596.22	7409.73	7734.15
Chr2_404	-	) H( ) antiporter that extrudes sodium in exchange for external protons	1375566	112	14	14	27.72	78650	269405	300083	265249	212836	237162	214719	134295	129299	111879	142502	125831	156437
Chr2_405	yfiC	Methyltransferase small domain(yfiC)	142689	56	9	9	48.46	26898	21899.4	22137.5	21649	19645.9	22725.7	17349.2	21756.7	22496.2	18549.9	18360.7	16004.8	20407.6
Chr2_406	MA20_42240	Putative prokaryotic signal transducing protein(MA20_42240)	63287.2	18	2	2	53.33	8536	6141.32	6695.7	7050.77	6835.08	6122.33	6523.92	14706.4	12369.7	13669.5	9543.83	8395.94	9254.8
Chr2_407	ispB	Polyprenyl synthetase(ispB)	853647	104	16	16	68.05	36167	127806	146466	139013	124961	106794	135049	120709	132690	136088	119699	134422	116424
Chr2_408	MA20_42300	Tetratricopeptide repeat(MA20_42300)	778745	254	35	35	71.82	69345	110697	97024.2	116492	112658	118333	97381.2	111782	104406	106622	100800	109422	111913
Chr2_409	glyQ	glycyl-tRNA aminoacylation(glyQ)	1133083	114	13	13	53.48	35770	157389	168269	160613	158561	159502	172437	166146	196744	193348	165249	174760	181166
Chr2_41	-	COX Aromatic Rich Motif	77206.8	16	4	4	12.28	38540	19050.8	20232.2	21089.5	9362.2	9817.85	10029.4	7779.12	6484.31	8694.5	10288.2	12282.2	8410.98
Chr2_410	glyS	Glycyl-tRNA synthetase beta subunit(glyS)	3772251	338	48	48	64.22	85423	525892	523362	448742	564095	470272	577887	547560	543536	466244	529909	538180	552007
Chr2_411	sua5	Required for the formation of a threonylcarbamoyl group on adenosine at position 37 (t(6)A37) in tRNAs that read codons beginning with adenine(sua5)	590604	128	16	16	59.75	33668	84246.6	86333.9	83390.4	91498.8	108580	78275.1	91717.1	79222.2	106761	75127.3	84028.7	76425.4
Chr2_412	MA20_42035	FAD linked oxidases, C-terminal domain(MA20_42035)	1200128	185	20	20	59.79	50613	158621	144304	166470	156963	188005	167153	183336	176781	171353	173507	174552	190782
Chr2_413	-	ParE toxin of type II toxin-antitoxin system, parDE	231720	34	6	6	53.33	12115	31268	36151.9	34571.7	32118.4	30511.6	30720.6	39574.5	39277	45097.2	35112.7	41107.9	31637.5
Chr2_414	-	.,Oxidizes proline to glutamate for use as a carbon and nitrogen source	746262	20	2	2	50.67	8253	82915.4	97293.4	80426.2	75640.8	62100.3	87974.9	118714	130790	102481	162253	167480	147527
Chr2_416	-	Enoyl-CoA hydratase/isomerase	596917	39	6	6	39.6	26883	111474	104206	89437.9	93676	76904.6	101178	73395	66893.1	75889.2	88039.1	97020.6	98982.8
Chr2_417	mmgC	Acetyl-CoA dehydrogenase C-terminal like(mmgC)	1703603	208	25	25	57.43	63224	235054	219449	211829	252827	255125	223796	249159	288762	246651	236717	284035	215217
Chr2_419	purD	Phosphoribosylglycinamide synthetase, C domain(purD)	1070839	143	19	19	50.82	44971	148656	141333	170285	147579	134766	121061	157203	182459	133846	162592	177780	135395
Chr2_42	cyoB	Cytochrome C and Quinol oxidase polypeptide I(cyoB)	229400	14	2	2	5.16	73703	36679.9	41338.2	38610.8	29923.1	29549.7	32153.4	31405.3	28718.1	34687.5	22786.5	23883.3	20702.1
Chr2_420	ubiA	Catalyzes the prenylation of para-hydroxybenzoate (PHB) with an all-trans polyprenyl group. Mediates the second step in the final reaction sequence of ubiquinone-8 (UQ-8) biosynthesis, which is the condensation of the polyisoprenoid side chain with PHB, generating the first membrane-bound Q intermediate 3- octaprenyl-4-hydroxybenzoate(ubiA)	437248	36	5	5	17.72	36739	64728.7	72352.3	59802.4	75158.4	62605.3	77860.1	57622.7	66596.7	67250.5	33395.6	30441.8	35989.1
Chr2_421	pdxH	Catalyzes the oxidation of either pyridoxine 5'- phosphate (PNP) or pyridoxamine 5'-phosphate (PMP) into pyridoxal 5'-phosphate (PLP)(pdxH)	2744807	107	14	14	62.56	23281	415403	394182	398027	437964	442480	492621	433342	453243	388829	334651	289844	387976
Chr2_423	dnaJ2	DnaJ molecular chaperone homology domain(dnaJ2)	915620	136	15	15	63.9	33749	132692	120294	111353	125344	110306	118287	144061	150189	131902	137737	145725	126757
Chr2_424	fabI2	Enoyl-(Acyl carrier protein) reductase(fabI2)	3359967	176	18	18	77.21	29208	483687	422641	409544	455345	445719	381618	498126	409765	593736	471028	393212	511620
Chr2_425	gpmB	Phosphoglycerate mutase family(gpmB)	697858	58	10	10	64.8	22543	112624	93698.8	108650	94621.3	77859.6	110561	97063.5	90871.4	103133	83439.3	99824.2	91686.7
Chr2_426	-	Cold shock protein domain	564204	18	3	3	62.32	7301	97572.1	116614	108761	100517	89143.3	102431	72342.7	76260.6	61191.5	59843.1	66880.7	50073.2
Chr2_430	-	Protein of unknown function (DUF1344)	545960	36	3	3	49.4	9139	96246.6	78300.5	81448.2	89574.1	78871.5	97258.8	65556.8	65401.4	68201.8	51182.8	55260.5	52534.4
Chr2_431	aroC	Catalyzes the anti-1,4-elimination of the C-3 phosphate and the C-6 proR hydrogen from 5-enolpyruvylshikimate-3-phosphate (EPSP) to yield chorismate, which is the branch point compound that serves as the starting substrate for the three terminal pathways of aromatic amino acid biosynthesis. This reaction introduces a second double bond into the aromatic ring system(aroC)	210485	67	9	9	30.77	38987	35907	38753.6	40436.2	37116.2	32406.7	39544.8	27490.7	31335.6	23976.3	26078.9	29841.2	29276.3
Chr2_432	ribB	Catalyzes the conversion of D-ribulose 5-phosphate to formate and 3,4-dihydroxy-2-butanone 4-phosphate(ribB)	1660958	179	21	21	70.08	40758	245593	200558	281811	260675	275639	307908	222483	229768	201884	232817	191376	272173
Chr2_433	MA20_07590	Histone deacetylase domain(MA20_07590)	119424	42	7	7	39.87	34858	20140.6	19556.1	16405.9	18666.3	17840.2	22385.1	16076.8	17565.5	15104.2	13246.6	14261.2	12779.7
Chr2_434	xseB	Bidirectionally degrades single-stranded DNA into large acid-insoluble oligonucleotides, which are then degraded further into small acid-soluble oligonucleotides(xseB)	408224	21	3	3	28.57	9422	55423.3	64661.6	47106.6	59553.7	53018.6	61590	63806.3	64185.1	65085.5	47021.4	37978.4	47078.1
Chr2_435	-	SNARE associated Golgi protein	98384.6	6	1	1	5.23	18723	9993.44	9622.06	10946	12857.3	12208.8	10548.2	8487.7	8205.29	7041.73		5102.32	6198.31
Chr2_437	-	Bacterial protein of unknown function (DUF937)	203252	20	2	2	15.3	18001	16620.1	16308.7	15981.3	48638.7	50826.1	53298.6	23258.8	21478.3	26567.1	25678.3	27556.2	29128.1
Chr2_439	dxs	Catalyzes the acyloin condensation reaction between C atoms 2 and 3 of pyruvate and glyceraldehyde 3-phosphate to yield 1-deoxy-D-xylulose-5-phosphate (DXP)(dxs)	1582457	113	16	16	31.73	69186	194309	169860	208248	227812	243329	273231	223405	184091	187890	199114	221499	201324
Chr2_440	tlyA	FtsJ-like methyltransferase(tlyA)	68937.5	19	4	4	18.18	27291	9919.67	9713.34	9126.45	8794.22	7496.76	7621.64	13475.2	15073.6	15791.1	11707.4	13306	10905.8
Chr2_441	rumA	tRNA (Uracil-5-)-methyltransferase(rumA)	277825	82	15	15	48.92	44987	42669.2	49538.6	44187.1	41933	41299.3	43002.9	33779.4	32404.8	35508.4	35435.3	29295.2	41233.7
Chr2_442	yvdD	Possible lysine decarboxylase(yvdD)	176540	62	7	7	54	21913	24506.2	23883.8	26385.1	26367.5	23638.9	28583.4	23517.2	21052.6	25495.6	30119.5	31612.4	36137.4
Chr2_443	-	Membrane-bound lysozyme-inhibitor of c-type lysozyme	1757830	27	4	4	46.28	12878	240101	206513	197790	229564	241072	245930	297838	281074	310438	275634	229787	310374
Chr2_444	lysM	Lysin motif(lysM)	569821	70	11	11	32.18	42062	74851.1	69280.6	70758.8	82241.1	96543.2	95899.2	79955.5	82534.2	77306.7	77015.4	90407.8	73590.2
Chr2_445	atm1	ABC transporter transmembrane region(atm1)	136736	63	12	11	22.45	70101	19308.1	22747.9	19167.4	19198.5	19186.8	21075.3	20000.2	17661.7	19564.3	20577.7	24075.6	17981.9
Chr2_446	psd	Catalyzes the formation of phosphatidylethanolamine (PtdEtn) from phosphatidylserine (PtdSer)(psd)	1300177	97	10	10	60.34	25808	164380	165093	148763	172370	152279	188709	222119	260320	228734	210041	222454	169176
Chr2_447	pssA	CDP-alcohol phosphatidyltransferase 2(pssA)	323912	21	3	3	12.23	30122	51670.3	50569.7	43419.9	45900.7	40335.9	39679	51351.2	46980.4	52897.2	47247.2	52403.2	50366.7
Chr2_448	MA20_27940	KR domain(MA20_27940)	697958	62	9	9	40.78	27656	100303	116285	111591	100397	89026.3	98026	96023.2	97821.1	86991.3	102962	95857.3	101061
Chr2_449	purF	Catalyzes the formation of phosphoribosylamine from phosphoribosylpyrophosphate (PRPP) and glutamine(purF)	325414	61	12	12	30.24	53982	47595.7	47155.3	54733.6	45563.1	44607.7	50298.6	47734.5	51819.4	47686.6	42983.8	51412.9	37596.9
Chr2_450	cvpA	Colicin V production protein(cvpA)	309591	22	3	3	16.67	20559	32566.3	35892.8	30256.9	55511.2	65746.1	45288.1	55859	48310.2	52980.8	53286.2	48772	44577.4
Chr2_451	radA	DNA-dependent ATPase involved in processing of recombination intermediates, plays a role in repairing DNA breaks. Stimulates the branch migration of RecA-mediated strand transfer reactions, allowing the 3' invading strand to extend heteroduplex DNA faster. Binds ssDNA in the presence of ADP but not other nucleotides, has ATPase activity that is stimulated by ssDNA and various branched DNA structu…	411794	105	15	15	45.61	49024	60389	69008.7	59419	58570.7	52651.8	70283.7	62142.9	62856.5	65953.4	57421.8	67719.7	49097.4
Chr2_452	dnaB	it exhibits DNA-dependent ATPase activity and contains distinct active sites for ATP binding, DNA binding, and interaction with DnaC protein, primase, and other prepriming proteins(dnaB)	311146	95	14	14	36.53	55737	39662.2	43050	33809.9	41015.7	34343.4	40186.8	47231.2	55034.6	38578.3	48346.9	55066.3	45144.6
Chr2_453	-	Mycolic acid cyclopropane synthetase	1435108	197	25	25	66.67	48319	216715	234043	216271	207881	189831	178086	186067	205484	216115	197146	192565	196491
Chr2_454	rplI	rRNA binding(rplI)	1892774	104	10	10	59.26	20917	317674	274753	349751	271818	268716	260727	262192	249066	262625	216727	191802	244323
Chr2_456	rpsR	Binds as a heterodimer with protein S6 to the central domain of the 16S rRNA, where it helps stabilize the platform of the 30S subunit(rpsR)	3157187	15	3	3	28.05	9562	809679	681102	943591	713933	610765	685776	121089	108332	102429	125432	126960	139450
Chr2_457	rpsF	Binds together with S18 to 16S ribosomal RNA(rpsF)	2671858	77	8	8	53.38	17096	425514	400682	345078	412089	448662	329896	377217	408785	412307	343551	405159	315480
Chr2_458	fabD	Acyl transferase domain(fabD)	3417256	72	9	9	46.82	32361	534318	566846	581825	498875	477766	526579	470544	513583	482300	429582	474009	445372
Chr2_459	fabG	KR domain(fabG)	6889988	108	13	13	70.61	25959	1016860	1216928	832169	976902	1080420	1073834	930842	830124	1048051	969574	911483	1056703
Chr2_46	tamA	Surface antigen(tamA)	1502936	125	24	24	45.07	68883	218552	216726	191597	242923	236894	275342	222140	220804	237029	203071	171600	186367
Chr2_460	acpP	Carrier of the growing fatty acid chain in fatty acid biosynthesis(acpP)	2399226	28	2	2	16.67	8301	376262	329756	404518	325727	260689	370294	330909	290819	391050	291974	269483	343783
Chr2_461	fabF	Catalyzes the condensation reaction of fatty acid synthesis by the addition to an acyl acceptor of two carbons from malonyl-ACP(fabF)	2996201	210	23	23	62.86	44089	511152	472124	595571	496140	580429	564083	382099	448644	346922	362228	350622	425807
Chr2_462	mltG	Functions as a peptidoglycan terminase that cleaves nascent peptidoglycan strands endolytically to terminate their elongation(mltG)	104777	43	10	10	28.88	44826	19406.8	16562.8	18972.8	23441.3	26099.3	23282	6724.77	7862.19	6604	7573.46	8823.41	7444.05
Chr2_464	gmk	Essential for recycling GMP and indirectly, cGMP(gmk)	696381	87	10	10	49.76	23681	104360	102153	91504.5	109491	123380	109688	104432	115166	93205.1	92678.9	105245	107286
Chr2_465	tldD	Putative modulator of DNA gyrase(tldD)	551553	179	23	23	64.89	50227	85832.8	80521.3	80429.8	75267.8	84807.7	70912.5	75850.3	83359.6	85901.1	77378.5	72711.7	68111.6
Chr2_466	MA20_19790	Invasion associated locus B (IalB) protein(MA20_19790)	683587	66	7	7	50.48	21785	119850	136345	103098	117208	106093	134649	80694.7	86487.9	83245	63976.4	56909.5	68177.2
Chr2_467	coxB	Subunits I and II form the functional core of the enzyme complex. Electrons originating in cytochrome c are transferred via heme a and Cu(A) to the binuclear center formed by heme a3 and Cu(B)(coxB)	890167	65	8	8	38.03	31454	132702	153159	114844	141231	155354	143091	128137	110565	103491	114854	110508	127878
Chr2_47	tamB	TamB, inner membrane protein subunit of TAM complex(tamB)	2202337	564	71	71	60.1	163557	295565	301347	281137	299320	247497	346623	348689	401301	401995	326749	377473	350803
Chr2_470	-	-	177772	7	1	1	18.03	6815	23679.6	26581.6	23199.6	25523.6	24236.8	26790.2	25749.9	26954.1	29012.7	25980.2	20916.4	30514.4
Chr2_471	ctaG	Exerts its effect at some terminal stage of cytochrome c oxidase synthesis, probably by being involved in the insertion of the copper B into subunit I(ctaG)	38861.1	4	1	1	3.48	22444	14177.3	11343.7	13205.8	4135.3	4317.95	4562.78		7453.7	4062.3	13474.7	14745.6	12643.3
Chr2_472	ctaE	Cytochrome c oxidase subunit III(ctaE)	325527	8	2	2	6.37	35441	37060.1	32073.1	38463.5	42940.9	45849.4	50960.4	42841.1	46015.1	39613.8	45768.9	49771.7	49726.4
Chr2_473	-	Protein of unknown function (DUF983)	162444	6	1	1	8.66	13960	27374	31684.3	22236.3	45869.2	50464.8	42707.4	14478	15075.4	14448.1		5953.15	4245.35
Chr2_474	surF	SURF1 family(surF)	37601.9	18	5	5	25.7	27699	6235.49	5762.52	5942.04	8582.87	7612.88	9712.99		3521.37	5550.78		1099.41	2661.1
Chr2_475	ispH	Catalyzes the conversion of 1-hydroxy-2-methyl-2-(E)- butenyl 4-diphosphate (HMBPP) into a mixture of isopentenyl diphosphate (IPP) and dimethylallyl diphosphate (DMAPP). Acts in the terminal step of the DOXP MEP pathway for isoprenoid precursor biosynthesis(ispH)	543025	100	14	14	45.95	37747	80367	74148.2	81584.3	85216.5	84193.3	102197	74326.2	61118.1	87902	71393.4	77392.9	70088
Chr2_476	thrB	homoserine kinase activity(thrB)	154040	82	11	11	41.72	36644	20441.8	22166.1	18041.4	20995	24093.7	21025.1	20077.7	19981.6	22877.1	23792.7	19336.2	28004.1
Chr2_477	rnhA	Endonuclease that specifically degrades the RNA of RNA- DNA hybrids(rnhA)	263848	36	6	6	53.25	17172	39479.2	43542	32654.5	30748.8	36015.8	28635.9	36182.8	38395.1	42814.3	46316	39980.5	43244.2
Chr2_478	MA20_20905	Redoxin(MA20_20905)	8541160	103	10	10	75.78	16669	1351770	1289530	1523785	1300350	1087640	1169273	1177080	1349311	1086070	1026810	1058645	1128706
Chr2_480	MA20_18155	Uncharacterized ACR, COG1678(MA20_18155)	95212.2	9	2	2	13	21990	16232.9	17745.5	18604.2	17426.4	14665.2	20838.3	18080.9	16700.9	15578.1		4535.54	8705.78
Chr2_481	MA20_18100	7TM diverse intracellular signalling(MA20_18100)	566035	184	27	27	39.83	106329	79116.1	67843.2	71916.7	81387.8	97155.3	93881.1	81617.6	68577.9	81552.5	74535.4	70014	88123.9
Chr2_482	rimJ	Acetyltransferase (GNAT) domain(rimJ)	99583.8	34	5	5	42.23	23650	13724.6	15792.7	13655.3	13296.3	12110.4	15370.4	13723.9	12668.3	16323.6	12971.2	14524.1	12585.2
Chr2_483	mpp	Insulinase (Peptidase family M16)(mpp)	752970	159	21	21	64.65	47824	109137	116179	129897	115522	123276	110716	109420	106256	124046	114427	100312	114521
Chr2_484	thrC	Threonine synthase N terminus(thrC)	1470304	225	25	25	82.29	50139	219970	183171	234949	206122	209825	236681	208689	248530	230999	198154	201534	210970
Chr2_485	-	-	1851041	84	11	11	61.98	20774	295732	286353	298264	275307	285687	257539	242812	230577	210402	243870	215694	286007
Chr2_486	-	CSS motif domain associated with EAL	546064	117	20	20	51.84	60282	83709.1	69061.6	68020.9	81720.3	83901.4	85405.2	75656.6	80663.5	77831.5	77177.4	89233.7	63678.3
Chr2_487	-	-	597021	27	3	3	75.41	6800	100062	83607.7	88006.2	91448.6	101405	94908.5	93857.6	105862	99854.6	79859	84396.4	66735.2
Chr2_488	-	HAD-hyrolase-like	1526.27	1	1	1	6.58	24380		9365.1	3012.46	1526.27	1540.1	1618.31		8547.59	2266.45		9069.87	8052.53
Chr2_491	-	HAD-hyrolase-like	714434	53	7	7	51.22	23300	120560	116452	110922	119717	135409	100333	89043	78498.2	84993.4	87626.9	80983.3	75204.4
Chr2_492	mutY	FES(mutY)	62415	17	3	3	11.17	39100	8014.89	8146.18	8102.8	11256.2	13365.3	9682.99	10076.3	10493.6	8382.61	9506.56	8366.18	10540.7
Chr2_494	-	Protein of unknown function (DUF721)	231944	31	6	6	44.57	19052	40246.4	43259.7	38504.7	34410.4	30705.4	29130.7	35334.5	32681.2	38908.8	29398.7	28102.6	29732.4
Chr2_495	MA20_42440	Thioredoxin(MA20_42440)	6561686	84	8	8	51.61	23781	1124340	1042072	1310746	1101110	1272126	1209664	713352	673713	757204	474058	396278	431571
Chr2_496	smc	Required for chromosome condensation and partitioning(smc)	514403	173	31	31	36.46	127281	76071.8	90329.3	79281.2	77266.3	72933.4	85159.7	68801.6	73230	60631.2	71961.7	71739.7	81451
Chr2_497	czcD	Cation efflux family(czcD)	66654.2	19	2	2	12.79	32315	5448.43	4484.66	5666.33	6077.2	4882.34	5646.25	8621.53	8715.2	7582.58	11721.8	12556.8	12734.1
Chr2_498	-	glyoxalase bleomycin resistance protein dioxygenase	1405848	43	5	5	61.95	12117	184048	162315	213324	197281	227172	235914	200499	232921	226580	185915	190428	185610
Chr2_499	ppdK	Pyruvate phosphate dikinase, PEP/pyruvate binding domain(ppdK)	1402670	445	47	47	72.49	96370	204230	184997	192402	203538	243479	236081	198376	179279	178467	202471	185456	188059
Chr2_5	MA20_04115	D-isomer specific 2-hydroxyacid dehydrogenase, NAD binding domain(MA20_04115)	5941007	225	22	22	85.22	35449	855455	684694	899256	862695	892205	961598	873815	953459	879529	789885	633830	848630
Chr2_500	-	Polysaccharide deacetylase	664316	107	11	11	54.04	29172	98128.2	85462.9	110177	102179	122592	97706.6	90479.5	86121.4	105439	90928.6	106903	100736
Chr2_501	-	-	163458	21	3	3	46.27	14065	26567.8	22271.3	29160.6	27405.6	27193.6	31149	26825.8	25561.3	28318.7	19638.6	21102.3	19044.2
Chr2_502	-	Protein of unknown function (DUF1499)	233314	41	7	7	35.88	29118	58179.1	64820.2	62434.1	55426.7	58578	56608	10416.9	12202.6	9435.45	6721.39	5528.63	7945.08
Chr2_503	MA20_07390	Metallo-beta-lactamase superfamily(MA20_07390)	170380	25	3	3	14.29	32534	27281.6	27399.7	31633.1	25674	25932.6	24519.2	17970.5	20927.9	18981.7	11823.9	11032.6	10673.3
Chr2_505	allA	Catalyzes the catabolism of the allantoin degradation intermediate (S)-ureidoglycolate, generating urea and glyoxylate. Involved in the utilization of allantoin as nitrogen source(allA)	73790.6	16	3	3	19.53	18982	13603.5	13759.3	14374	11988.8	10657.3	9620.1	10345.6	8883.28	9857.81	12914.8	13595.4	12284.7
Chr2_506	uraH	Belongs to the transthyretin family. 5-hydroxyisourate hydrolase subfamily(uraH)	687067	65	7	7	90.68	13033	89396.6	89373.9	79372	94882.2	81612.6	92473.6	108923	93663.2	101832	92267	104491	87663.3
Chr2_508	lpsB2	CoA-binding domain(lpsB2)	1295720	136	19	19	40.51	69094	190440	184372	225243	190303	192065	223886	182658	180163	181867	180614	202454	146987
Chr2_509	mraY2	Glycosyl transferase family 4(mraY2)	53047.8	9	2	2	4.78	35466	7895.04	6901.29	9405.65	8984.16	7889.73	9143.57	9232.14	7441.07	9271.17	7398.96	6929.36	8736.31
Chr2_51	-	-	62841.8	7	1	1	5.92	18909	3045.63	2778.96	3484.38	6176.75	6184.25	6010.73	13054.2	11716.1	15293	8881.25	9015.98	9614.06
Chr2_514	-	Formyl transferase, C-terminal domain	3257747	144	14	14	68.73	29128	469053	533919	474174	487858	477575	419076	470607	503269	536058	449306	502543	526658
Chr2_516	-	ATPases associated with a variety of cellular activities	2327833	101	11	11	51.98	27129	337768	305818	328420	349927	385918	308749	316683	293192	371895	333318	267982	309010
Chr2_517	-	ABC-2 type transporter	750233	16	3	3	16.15	29336	138317	130942	157538	154804	173490	169067	68845.9	66228.2	81918.4	54642.3	52550.3	46651.7
Chr2_518	-	DegT/DnrJ/EryC1/StrS aminotransferase family	584279	124	13	13	51.77	40498	90896.1	78990.6	96407.6	84900.9	101528	97839.2	82139.5	93279.6	91805.9	76703.3	71999.8	91133.4
Chr2_519	gmd	Catalyzes the conversion of GDP-D-mannose to GDP-4- dehydro-6-deoxy-D-mannose(gmd)	12119040	208	23	22	71.82	41063	1725580	1752927	1705647	1703970	1682944	2023233	1795660	1960674	2009005	1612590	1586651	1555303
Chr2_52	-	Domain of unkown function (DUF1775)	4169664	115	12	12	44.61	36029	592151	661393	557518	612994	613291	516414	622109	674569	620700	575415	539185	472616
Chr2_525	-	glycosyl transferase group 1	937790	172	23	23	66.94	41970	139295	112978	133746	143080	167531	132789	129865	133150	135511	123874	122471	128071
Chr2_531	noeK	Phosphoglucomutase/phosphomannomutase, alpha/beta/alpha domain III(noeK)	64510	9	2	2	6.43	48963	7399.69	6345.48	6438	10641.1	9337.24	12343.2	13940.3	12444.7	14587		5082.1	3566.9
Chr2_532	cpsB	Mannose-6-phosphate isomerase(cpsB)	1195733	161	19	19	53.2	49976	158305	185378	178416	164853	151147	137529	173962	176298	149593	189669	197486	164201
Chr2_533	pmi	mannose-6-phosphate isomerase(pmi)	360160	74	12	12	41.54	44595	43622.2	35949.6	36256	57919.7	50874.5	59996.6	58141.3	53587.5	49051.5	38679	42267.6	34438.6
Chr2_534	-	Glycosyl transferases group 1	524235	83	13	13	46.07	41199	69604	74483.1	80531.4	97746.5	91594.6	107184	67222.1	74462.5	78839.6	74068.2	79045.2	85065.5
Chr2_539	-	AP endonuclease family 2 C terminus	666194	87	11	11	46	39247	99169.1	105289	83100.8	99828.9	102952	83611.4	93955.2	81984.8	101307	94109.3	84868.7	101425
Chr2_54	lguL	Glyoxalase/Bleomycin resistance protein/Dioxygenase superfamily(lguL)	442695	54	8	8	76.34	14900	61040.3	68536	71506.1	60825.1	58454.4	54958.6	61089.7	59464.6	52484.5	52278.9	47240.5	54599.3
Chr2_540	-	Oxidoreductase family, C-terminal alpha/beta domain	1077972	99	17	17	56.15	42024	160068	183735	169293	164730	156478	134418	141618	134004	168539	140830	125418	120628
Chr2_541	xylA	pentose metabolic process(xylA)	485742	130	20	20	63.22	48986	68747.6	61042.5	55731.5	72210.2	68995.7	84679.5	69468.7	71835	82526.5	60164.2	69146.6	58241.5
Chr2_542	xylB	FGGY family of carbohydrate kinases, C-terminal domain(xylB)	193646	74	12	12	39.75	51271	26764.2	21606.9	30447.2	28123.1	33513	29871.9	27432.9	26801.7	23252.7	24508.4	22423.8	22641.1
Chr2_543	-	Bacterial regulatory proteins, lacI family	447289	54	11	11	44.61	37128	55862.1	58498.8	55353	72529.3	60752.2	85630.1	60940.9	55917.2	50532.1	75993.7	84117.2	63875.7
Chr2_545	betB	Involved in the biosynthesis of the osmoprotectant glycine betaine. Catalyzes the reversible oxidation of betaine aldehyde to the corresponding acid(betB)	507450	106	15	15	46.41	52025	73497.8	88176	65547.3	70385.4	63324.8	68963.8	74481.9	60009.8	81657	80870.4	90287	71405.4
Chr2_547	betI	Repressor involved in the biosynthesis of the osmoprotectant glycine betaine. It represses transcription of the choline transporter BetT and the genes of BetAB involved in the synthesis of glycine betaine (By similarity)(betI)	252179	41	5	5	23.23	21650	42526	40004	46020.1	43811.2	44694.7	40173.9	28805.4	30080.2	32709.2	31241	35566.4	36531.1
Chr2_548	ansA	L-asparaginase II(ansA)	548593	50	8	8	25	35619	87469.1	84441.9	89009.8	87851	97212.1	85539.9	63548.7	70721.4	52871	71374.4	84278.8	81204.1
Chr2_549	-	Transcription elongation factor, GreA/GreB, C-term	429106	64	10	10	76.92	17270	62208.4	66967.1	61357	60859.7	72700.4	58701.2	66193.7	63996.2	71748.6	54881.1	51642.9	57838.9
Chr2_55	mrp	Binds and transfers iron-sulfur (Fe-S) clusters to target apoproteins. Can hydrolyze ATP(mrp)	553337	120	14	14	51.16	41221	70596.5	78012.6	72622.8	83665.7	99681.8	79635.6	77427.2	81818.8	64290.1	84368.7	73160.1	87375.1
Chr2_550	doc	Fic/DOC family(doc)	306111	25	3	3	24.81	14282	51041	59018.8	60351.3	42188.5	46753.5	36863.7	39843.4	42907.3	41782.6	32621.1	32853.9	38557.8
Chr2_551	-	SpoVT / AbrB like domain	374615	38	5	5	63.16	8741	59516.4	51879.8	66611.6	53614.9	49183.4	54404.9	43775.7	39755.4	37976.7	48231.5	47906.4	52755.2
Chr2_552	corA	CorA-like Mg2+ transporter protein(corA)	278480	78	9	9	36.36	36522	44390	47209.2	41995	45458.1	50670.2	53589.2	37082.4	41494.7	35911.4	37922.7	36203.4	41134.5
Chr2_553	-	FCD	130573	33	6	6	29.33	24500	20207.1	22926.8	21601.6	17411.7	18872.7	18228.9	18138.9	20741.7	15707.2	19556.4	16754.8	20351.8
Chr2_555	MA20_15750		5105334	47	3	3	36.67	12051	708808	648688	582863	1119970	1015609	1271060	556610	662815	500439	501006	518377	479505
Chr2_556	yjgR	Bacterial protein of unknown function (DUF853)(yjgR)	2647557	211	22	22	60.44	54103	391005	464151	329908	363402	379719	354935	375929	383655	419199	357955	393199	334040
Chr2_557	-	L,D-transpeptidase catalytic domain	1249618	79	8	8	37.82	26258	179950	199719	178976	172632	162358	157754	192658	155363	218191	164788	162019	179822
Chr2_56	pgm	Phosphoglucomutase/phosphomannomutase, C-terminal domain(pgm)	1563372	209	25	25	69.06	58601	212377	227927	180444	222278	232270	261819	234371	237644	194171	245512	266047	238653
Chr2_560	sodB	Destroys radicals which are normally produced within the cells and which are toxic to biological systems(sodB)	4154470	73	8	8	58.79	22482	574671	606253	557068	631718	546174	691930	556704	544826	454126	678464	667751	592961
Chr2_561	-	-	52437.1	9	2	2	36.04	11985	11906.3	10543.9	9536.49	5105.05	4569.23	4915.34	6116.55	5089.52	5467.3		3684.37	4231.94
Chr2_562	ptrB	Prolyl oligopeptidase, N-terminal beta-propeller domain(ptrB)	749190	183	27	27	47.15	78244	113990	98388.7	97128.2	118098	130961	116381	99944.6	105235	94875.9	92879.5	106866	76967.3
Chr2_563	rosR	ROS/MUCR transcriptional regulator protein(rosR)	14946670	173	13	13	61.97	16024	2197810	2196584	2144364	2160200	2270850	2089055	1936390	1828808	1896004	2199380	1995400	2502610
Chr2_567	-	Amidase	240530	45	9	9	29.89	47274	33625.4	38656	33318.8	33310	27840.9	36443.7	37510.3	35125.1	38357	30607.5	26706.7	30139.1
Chr2_568	sufE	Fe-S metabolism associated domain(sufE)	748527	84	10	10	64.54	15863	103307	115245	84084.1	105929	104950	90479.1	99579.3	110150	116752	113858	118407	99953.5
Chr2_57	-	LysR substrate binding domain	255464	46	8	8	44.11	33212	39570.3	32356.1	37346.1	47213.2	49616.8	52126.3	34916.3	28136.8	37205.3	26814.2	22631.9	31203.3
Chr2_572	-	Protein of unknown function (DUF1491)	299914	23	5	5	47.83	13015	33064.7	31221.7	39245.3	39846.1	40774.6	42281.9	44695.7	48344.9	40633.1	43359.9	35108.4	38553.6
Chr2_574	MA20_15590	integral membrane protein(MA20_15590)	95267.1	24	5	5	37.22	20097	16109.1	17959	14849.7	16765.6	16101.2	19275.4	7673.2	9121.02	7233.42	11558.4	9423.52	11187.3
Chr2_575	-	Protein of unknown function (DUF1214)	170369	31	5	5	39.9	21801	28943.8	29264	33779.7	32629.3	33129.7	32803.6	21287.9	21976.5	20413.6	9727.77	11482.6	8145.82
Chr2_597	-	-	75221.3	12	1	1	12.24	10036	14605.9	13952.2	15540.2	14685.5	17349.7	13813.2	6924.67	7125.78	8112.25	6823.55	6870.11	7833.74
Chr2_598	feuP	Transcriptional regulatory protein, C terminal(feuP)	242342	41	7	7	29.69	25560	34929.6	35027.4	39442.1	29051.9	30811.8	23924.3	29720.6	31729.7	32904	37370.1	30237.3	38822.3
Chr2_599	feuQ	His Kinase A (phosphoacceptor) domain(feuQ)	226470	49	10	10	30.5	47696	26834.4	22628.1	24244.9	32236.9	30343.1	38459.2	29742.9	28885	34992.3	39349.5	39891.3	44881.3
Chr2_6	yejF	Oligopeptide/dipeptide transporter, C-terminal region(yejF)	680092	206	25	25	60.07	59907	87663.8	74498.4	91489.1	96562.9	84864.7	90325.7	104679	87373.3	109886	99608.9	81120.4	109640
Chr2_60	ycgM	Fumarylacetoacetate (FAA) hydrolase family(ycgM)	63056.1	14	3	3	13.54	24865	9634.15	9081.84	8712.45	11432.8	13401.6	13388.1	5952.32	6933.93	6380.97	8681.26	8819.49	7142.06
Chr2_600	lppA	COG4520 Surface antigen(lppA)	281550	36	4	4	40	15477	42476.8	47086.8	35263.4	47542	50962.8	45514.4	41291.1	42734.2	41942.2	31419.3	36978.6	26859.4
Chr2_601	cycH	Cytochrome c-type biogenesis protein(cycH)	32548.4	16	4	4	10.82	40929	5072.44	5565.43	5081.92	6176.34	6104.83	6543.64	1883.85	2038.8	2023.34	4354.19	4208.28	4243.8
Chr2_602	ccmE	Heme chaperone required for the biogenesis of c-type cytochromes. Transiently binds heme delivered by CcmC and transfers the heme to apo-cytochromes in a process facilitated by CcmF and CcmH(ccmE)	334600	32	6	6	32.12	17977	48676	55428.3	53077.5	72293	75892.2	59808.6	22222.2	18295.8	18847.2	34502.6	39301.7	34133.1
Chr2_603	ccmF	Cytochrome c-type biogenesis protein CcmF C-terminal(ccmF)	62441.2	10	2	2	2.71	71348	9220.48	8281.97	10755.2	7458.57	7382.64	8545.02	12908.2	12963	13732.1	6598.69	7226.92	6693.02
Chr2_604	cycL	Cytochrome C biogenesis protein(cycL)	65759.8	28	4	4	24.05	17527	11229.7	11196.1	13449.1	11719.4	12099.8	12192.5	5741.75	5433.28	5174.16	11002.1	10249.6	10403.7
Chr2_605	dop	Trypsin(dop)	2553538	192	23	23	47.56	53514	409910	403404	428487	396322	429693	326600	321594	328136	372667	307025	257748	294119
Chr2_606	ragA	Transcriptional regulatory protein, C terminal(ragA)	420155	91	12	12	49.79	26281	66207.8	68445.1	74094	55307.7	51692.8	58481.4	63661.1	62880.2	62255	60308.2	58788.9	53037.2
Chr2_607	ragB	HAMP (Histidine kinases, Adenylyl cyclases, Methyl binding proteins, Phosphatases) domain(ragB)	903805	96	14	14	37.39	51004	129620	154013	150687	133843	158888	131300	129426	144982	125382	125754	136496	128907
Chr2_608	glnE	Involved in the regulation of glutamine synthetase GlnA, a key enzyme in the process to assimilate ammonia. When cellular nitrogen levels are high, the C-terminal adenylyl transferase (AT) inactivates GlnA by covalent transfer of an adenylyl group from ATP to specific tyrosine residue of GlnA, thus reducing its activity. Conversely, when nitrogen levels are low, the N-terminal adenylyl removase (…	1941364	249	39	39	52.59	109444	269954	277501	242191	290266	309110	269241	269850	280112	314206	245851	244055	289843
Chr2_609	-	Glycosyltransferase family 25 (LPS biosynthesis protein)	226990	50	8	8	15.36	79124	40247.8	33910.4	46036.3	30105.2	35334.2	34427.3	32109.3	32188.7	33723.9	29256	24335.9	24326.9
Chr2_61	-	-	357320	12	1	1	23.81	7290	58838	50508.7	57686.1	59103.9	57941	67941.2	41033.7	34854.8	40008.6	34525.8	31776.3	38882.8
Chr2_611	pepN	Domain of unknown function (DUF3458_C) ARM repeats(pepN)	1785389	415	52	52	68.4	98059	270398	309913	243380	257175	285768	223034	247494	228194	220714	233068	246195	259721
Chr2_614	udgA	Uracil DNA glycosylase superfamily(udgA)	312486	77	13	13	50	31627	44917.2	51638	53665.5	44252.5	47614.5	39680.2	45666.1	52977.1	37491.4	42283.5	39419	37248.7
Chr2_615	MA20_42305	Electron transfer flavoprotein-ubiquinone oxidoreductase, 4Fe-4S(MA20_42305)	4188020	242	25	25	60.75	61054	598202	525350	551457	644189	591243	670711	590641	506604	550478	576234	662840	670916
Chr2_616	-	Endonuclease/Exonuclease/phosphatase family	605274	20	4	4	21.23	39470	91760.8	83730.6	90555.1	118452	116301	100268	89112.5	85725.1	93775.5	53152.9	50644.8	58999.1
Chr2_617	amn	Catalyzes the hydrolysis of the N-glycosidic bond of AMP to form adenine and ribose 5-phosphate. Involved in regulation of AMP concentrations(amn)	1239592	259	26	26	68	55883	175010	207018	178531	182478	171076	170231	189771	167717	167612	177254	160145	144045
Chr2_620	-	Glutathione S-transferase, C-terminal domain	1368873	55	7	7	28.39	27057	195455	221856	233347	221380	194594	218603	196655	230023	190854	183433	185896	172883
Chr2_621	-	Uncharacterized protein conserved in bacteria (DUF2147)	168121	28	3	3	31.3	11864	17729.7	19269.4	14292.2	16851.8	18541.9	20054.9	37332.8	37835.8	38099.9	29326.2	25183.4	26929.5
Chr2_625	-	-	669648	46	7	7	33.33	22096	91293.7	96235.5	84939.5	106530	105180	87389.5	95738.1	91943	102256	85487.9	68992.9	91224.7
Chr2_627	hisC1	Aminotransferase class I and II(hisC1)	1306136	177	17	17	71.09	40762	183742	201653	170083	183742	158191	178830	180838	155437	207034	183062	160004	211704
Chr2_63	-	-	2709854	38	3	3	59.68	7195	387360	361795	334015	444419	403694	521155	385984	410135	458289	322809	333900	334666
Chr2_630	-	Forms passive diffusion pores that allow small molecular weight hydrophilic materials across the outer membrane	211568	66	10	8	51.38	38667	25327.3	21713.8	21474.1	37157.2	33848.1	39164.5	30171.1	31401.1	34100	29575.5	32582.2	29588.9
Chr2_631	-	chlorophyll binding	389625	71	10	10	58.22	23726	60763.7	51296.8	48651.8	68572.2	57965.7	55114.5	46347.2	45809.1	38132.7	35718.8	41521.5	29373.3
Chr2_632	-	rRNA binding	932857	76	8	8	43.12	23643	132260	117164	120080	129368	138588	112239	136579	125257	134950	143235	166059	119407
Chr2_634	dapA	Catalyzes the condensation of (S)-aspartate-beta- semialdehyde (S)-ASA and pyruvate to 4-hydroxy- tetrahydrodipicolinate (HTPA)(dapA)	1458322	112	16	16	65.53	31598	215806	253917	193014	195224	178413	221413	212144	227269	180596	193879	176935	156616
Chr2_635	smpB	the 2 termini fold to resemble tRNA(Ala) and it encodes a 'tag peptide', a short internal open reading frame. During trans-translation Ala- aminoacylated tmRNA acts like a tRNA, entering the A-site of stalled ribosomes, displacing the stalled mRNA. The ribosome then switches to translate the ORF on the tmRNA(smpB)	399866	26	4	4	27.85	18570	48114.1	42296.7	53387	55521.4	48237.2	64352.7	59793	52360.9	65699.5	61817.7	67233.8	72199.4
Chr2_636	ung	Uracil DNA glycosylase superfamily(ung)	255651	73	11	11	61.43	24468	37267.7	43790	40208.9	39486.6	33430.1	35426.9	36873.9	39229.7	42311.3	32420.8	36233.6	26434.8
Chr2_637	MA20_36560	NYN domain(MA20_36560)	717791	54	9	9	44.5	22066	102093	107170	113436	127404	107117	142942	79742.6	93686	74673.7	110429	91922	89211.5
Chr2_638	rpoZ	Promotes RNA polymerase assembly. Latches the N- and C- terminal regions of the beta' subunit thereby facilitating its interaction with the beta and alpha subunits(rpoZ)	769039	105	10	10	64.66	14514	115155	106216	128622	109691	129177	128034	106955	109039	107083	95754.7	97922.7	78541.9
Chr2_639	spoT	In eubacteria ppGpp (guanosine 3'-diphosphate 5-' diphosphate) is a mediator of the stringent response that coordinates a variety of cellular activities in response to changes in nutritional abundance(spoT)	2103816	338	42	42	62.93	83900	299550	254513	303102	301728	336856	344788	296003	267025	334139	304787	259578	252689
Chr2_64	-	Transglycosylase SLT domain	30804.6	5	1	1	3.7	28085	8505.23	8513.37	9150.68	3480.05	3136.5	3933.51	1934.4	2012.76	1815.05		1494.93	3901.1
Chr2_640	pyrE	Catalyzes the transfer of a ribosyl phosphate group from 5-phosphoribose 1-diphosphate to orotate, leading to the formation of orotidine monophosphate (OMP)(pyrE)	1606278	117	11	11	71.35	20733	235391	266535	224563	223329	261727	260432	230470	211315	186365	224465	236924	215006
Chr2_641	fnrL	helix_turn_helix, cAMP Regulatory protein(fnrL)	51623.1	15	3	3	13.94	27808	9339.6	7486.01	9103.17	4512.84	4649.18	4587.67	4373.28	4219.54	3901.23	12176.8	12365.6	13876.6
Chr2_642	hemN	Elongator protein 3, MiaB family, Radical SAM(hemN)	1786294	165	21	21	54.5	49092	265946	257821	295926	274382	242187	239567	243883	196011	287220	245033	202327	217239
Chr2_644	-	AraC-like ligand binding domain	112886	23	4	4	13.26	31306	17259.1	15569.3	19486.2	21944.1	18063.8	20074.7	12485.8	12068.9	10646.4	12733.4	14291.3	14115.5
Chr2_646	acpS	Transfers the 4'-phosphopantetheine moiety from coenzyme A to a Ser of acyl-carrier-protein(acpS)	388630	19	2	2	15.67	14645	58167.6	65643.7	57587.8	58626.2	53736.5	70174.8	55293.2	65141.9	52667.4	48070.1	49291.6	44912.7
Chr2_647	lepB	Signal peptidase, peptidase S26(lepB)	6118434	140	17	17	68.46	29084	770852	870160	712782	883442	880932	972894	934119	994564	1075439	984027	1113480	832958
Chr2_648	rnc	Digests double-stranded RNA. Involved in the processing of primary rRNA transcript to yield the immediate precursors to the large and small rRNAs (23S and 16S). Processes some mRNAs, and tRNAs when they are encoded in the rRNA operon. Processes pre- crRNA and tracrRNA of type II CRISPR loci if present in the organism(rnc)	466039	63	8	8	60.68	25883	73894.2	87503.8	81593.8	61067.3	69420.5	62155.2	66833.6	56135.5	71776	64443.8	75400.8	63661.1
Chr2_649	era	An essential GTPase that binds both GDP and GTP, with rapid nucleotide exchange. Plays a role in 16S rRNA processing and 30S ribosomal subunit biogenesis and possibly also in cell cycle regulation and energy metabolism(era)	1257767	126	15	15	53.7	34671	180778	167073	147252	185351	163842	203093	174653	172956	151901	168085	175763	186287
Chr2_650	recO	Involved in DNA repair and RecF pathway recombination(recO)	210868	27	6	6	35.63	27669	33562.4	33159.6	37304.2	34219.2	34964.3	30224	22417.1	18608.5	20964.5	26960.4	21862.1	30102.9
Chr2_651	-	protein tyrosine phosphatase	145557	32	7	7	51.48	18366	20029.6	21640.5	18299.6	17773.8	17999.7	20770	21458.7	17790.3	17466.3	23348	18824.1	26732.3
Chr2_652	MA20_42120	Metal dependent phosphohydrolases with conserved 'HD' motif.(MA20_42120)	286925	64	10	10	42.72	22855	41069	37991.1	44389.1	37800.5	34587.6	36460	39778.2	37845.4	36387.1	45783	44627.8	46914.5
Chr2_653	ygfZ	Glycine cleavage T-protein C-terminal barrel domain(ygfZ)	985152	67	10	10	56.1	31155	139554	129105	151315	137100	129951	109925	149049	159010	158895	141429	121250	134676
Chr2_654	pyrC1	Urease alpha-subunit, N-terminal domain(pyrC1)	3294843	213	21	21	65.77	48857	445049	383062	503077	526503	578886	523656	500341	484528	400593	451581	376945	473752
Chr2_655	-	-	87280.2	31	6	6	28.74	27650	21305.9	20518.4	21522.8	17759.9	20177.8	16190.4	3265.56	3310.95	3134	7760.21	8157.17	7564.81
Chr2_659	MA20_42060	SOS response associated peptidase (SRAP)(MA20_42060)	106209	36	7	7	37.07	28997	16242.1	18324.8	17192.5	15256	14454.2	15722.2	18771.7	18564.2	19816.8	17654.9	16417.6	18405.7
Chr2_661	-	-	37009	6	1	1	21.82	6161	7682.12	6924.22	6355.08	4846.05	4665.95	3921.03	6761.44	7412.81	6945.63		8555.77	1002.09
Chr2_662	cysS	cysteine-tRNA ligase activity(cysS)	764625	146	22	22	51.58	56303	114200	103336	114640	115661	102592	117429	114178	96428.5	125529	97609	83194.3	111993
Chr2_663	MA20_26350	LeuA allosteric (dimerisation) domain(MA20_26350)	397747	114	20	20	58.47	58119	60618	64701.8	53226.5	58540.9	60495	59245.2	56952.4	64861.9	49528.8	48576.1	49433.6	43928
Chr2_665	-	Peptidase family M23	120132	8	2	2	2.6	61879	14222.8	12482.1	13055.8	18680.3	15564.9	17786.3	20098.4	17441.7	17770.5	15841.9	14817.4	18039
Chr2_666	ksgA	Specifically dimethylates two adjacent adenosines (A1518 and A1519) in the loop of a conserved hairpin near the 3'-end of 16S rRNA in the 30S particle. May play a critical role in biogenesis of 30S subunits(ksgA)	502299	60	11	11	49.64	30306	66527.7	59267	79490.2	79763.5	91059.9	87332.3	67711.8	54749.7	66652.3	74401.8	62240.4	69854.5
Chr2_667	pdxA	Catalyzes the NAD(P)-dependent oxidation of 4- (phosphohydroxy)-L-threonine (HTP) into 2-amino-3-oxo-4- (phosphohydroxy)butyric acid which spontaneously decarboxylates to form 3-amino-2-oxopropyl phosphate (AHAP)(pdxA)	880586	167	21	21	82.51	36193	138141	112235	161220	127860	136535	142662	104535	117169	102691	119716	139012	134716
Chr2_668	surA	SurA N-terminal domain(surA)	2171443	112	15	15	48.43	35191	312177	337975	270270	298711	325844	350095	307265	256706	255352	280262	229085	336043
Chr2_669	lptD	Involved in the assembly of lipopolysaccharide (LPS) at the surface of the outer membrane(lptD)	395368	132	18	18	22.28	89202	56762.9	59369.4	49911.9	63932.3	73858.4	63747	51404.4	58259.5	61239.5	56081.2	49974.1	65222
Chr2_670	lptG	Predicted permease YjgP/YjgQ family(lptG)	403752	25	4	4	14.64	40225	60315.3	67247.8	60022.2	70790.1	82228.1	60733	35691	36949.3	37889.8	38642.1	44158.6	32602.5
Chr2_671	lptF	Predicted permease YjgP/YjgQ family(lptF)	404187	29	6	6	20.62	42974	65380.5	73148.6	74187.3	74749	75913.7	62699	49401.2	56829.5	52509.4	57132.7	48278.1	51399.2
Chr2_672	pepA	Presumably involved in the processing and regular turnover of intracellular proteins. Catalyzes the removal of unsubstituted N-terminal amino acids from various peptides(pepA)	2941576	269	26	26	60.16	52546	455418	391761	383197	453888	455679	388466	390324	331468	334495	377685	438244	388240
Chr2_673	holC	DNA polymerase III chi subunit, HolC(holC)	178817	28	6	6	53.69	17187	23923.5	23265	27948.7	33906.3	30259.7	34415.6	29115.6	27090.5	26104.2	22000	21352.4	19704.6
Chr2_674	-	-	401253	53	6	6	39.04	20449	62308.9	66330.1	60235.2	64689.3	63111.4	62542.5	46442.2	47538.8	53871.8	48449.1	53195.7	52976.4
Chr2_675	yheS	ABC transporter(yheS)	226503	106	16	16	36.02	70273	32901.2	29599	37169.5	32203.6	28974.5	32179.1	31296.5	25747.6	36600.7	32318.8	28311.7	37051.9
Chr2_676	dinB	DinB family(dinB)	126879	18	4	4	32.35	19977	7940.41	8124.59	7292.06	23848.7	19370.8	19573.7	21219.4	18400.5	24920.1	19771.1	17853.7	20963.6
Chr2_677	ndk	Major role in the synthesis of nucleoside triphosphates other than ATP. The ATP gamma phosphate is transferred to the NDP beta phosphate via a ping-pong mechanism, using a phosphorylated active-site intermediate(ndk)	892924	93	8	8	61.43	15278	172650	180936	142300	184524	196218	216939	71930.5	76333.9	65131.9	73936.4	60801.1	70968.3
Chr2_678	-	Type III secretion system lipoprotein chaperone (YscW)	400589	14	3	3	15.49	31746	60125.1	70372.2	56867.3	59981.6	55339.6	59569.8	36001.3	40623.3	31333.7	79239.1	69098.2	71304.3
Chr2_679	moaE	MoaE protein(moaE)	251226	49	7	7	54.6	18396	33556.8	35401.4	33473.6	35130.1	35112.4	36531.4	35153.8	29246.8	29991.9	31708.5	28124.6	26115.5
Chr2_680	moaD	Involved in sulfur transfer in the conversion of molybdopterin precursor Z to molybdopterin(moaD)	514356	41	5	5	71.76	9469	88592.2	95471.3	89649.7	97509.8	115216	101096	56507.2	55827.5	66961.6	49896.2	53764.2	59501.3
Chr2_681	pgsA	CDP-alcohol phosphatidyltransferase(pgsA)	283581	37	4	4	24.74	21460	36511.2	32807.2	42255.6	33493.7	32949.6	33110.9	52618.8	52854.2	43337	45391.4	52330.9	38144.4
Chr2_682	uvrC	The UvrABC repair system catalyzes the recognition and processing of DNA lesions. UvrC both incises the 5' and 3' sides of the lesion. The N-terminal half is responsible for the 3' incision and the C-terminal half is responsible for the 5' incision(uvrC)	154744	50	10	10	20.58	75631	20278.1	18932.2	21336.2	25893.2	23656.1	24171.6	18695.7	19867.6	22035.4	18917.6	20976.3	18038.1
Chr2_684	ropB	OmpA-like transmembrane domain(ropB)	1346242	54	8	8	42.25	23185	133076	131195	145419	208043	214014	208985	261328	251192	232517	217498	252349	234358
Chr2_685	-	Glutathione S-transferase, N-terminal domain	3897177	100	9	9	48.74	22722	590660	703078	679822	630677	580937	701481	517470	532435	546355	454977	509205	533824
Chr2_687	-	Phage portal protein, lambda family	147061	29	5	5	28.85	17177	23024	19298.2	23749.3	24499.1	26931.8	27295.4	18112.3	15543.3	20451.2	24910.9	21817.7	23841.6
Chr2_688	rlmJ	Specifically methylates the adenine in position 2030 of 23S rRNA(rlmJ)	405122	92	15	15	54.83	32895	56924.7	53860.4	64010.3	53683.6	44030.6	49233.8	65238.4	69628.7	70325.6	54379.6	49982.2	57583.4
Chr2_691	-	Protein of unknown function (DUF992)	1980959	70	11	11	73.56	17650	256156	268927	249137	315801	276825	286648	284768	279063	320673	238449	280495	270726
Chr2_692	purN	Catalyzes the transfer of a formyl group from 10- formyltetrahydrofolate to 5-phospho-ribosyl-glycinamide (GAR), producing 5-phospho-ribosyl-N-formylglycinamide (FGAR) and tetrahydrofolate(purN)	276520	41	7	7	53.17	21685	40413.2	41103.6	43882.7	39654.9	47569.4	45397	40257	33488.2	40924	35221	28398.5	31538.4
Chr2_693	purM	phosphoribosylformylglycinamidine cyclo-ligase activity(purM)	822052	90	11	11	51.53	37389	115402	109590	110523	113759	105117	99640.4	132496	158629	151215	112861	113101	134537
Chr2_694	perM	AI-2E family transporter(perM)	84550.1	22	4	4	11.38	44930	10164.6	10789.3	12128	11280.9	10505.8	10742.5	12342.3	14385.2	11922.3	10596.6	12163.2	8874.05
Chr2_695	-	Belongs to the DnaA family	371886	57	11	11	62.55	25563	49709.9	41682.3	53985.2	66077.4	58523.5	64644	47393.3	38860.9	54613.8	47624.9	46881.7	48340.3
Chr2_696	-	NAD(P)H-binding	208691	72	10	10	39.1	30877	33560.1	30726	39288.6	31716.4	34017.1	30571.4	25523.4	22161.5	24561.8	27644.6	24663.6	30409.7
Chr2_699	MA20_35765	Enoyl-(Acyl carrier protein) reductase(MA20_35765)	694169	153	16	16	87.61	24947	94139.3	86923.3	89610.2	108758	88254.7	95258.2	96312.7	78741.5	88030.1	90423.7	103723	81708.9
Chr2_7	yejE	N-terminal TM domain of oligopeptide transport permease C(yejE)	513812	57	9	9	30.61	42598	70997	68229.9	80015.9	80084	72734.5	69152.3	74986	73314.9	64945.6	51696.7	60075.9	58268.8
Chr2_703	MA20_30235	ETC complex I subunit conserved region(MA20_30235)	374099	53	7	7	62.38	11955	60691.5	54917.4	52667.3	62462.7	71151	56038.9	46193	43271.9	40079.9	50797.8	46439.2	48061.4
Chr2_708	-	acetyltransferase	137029	7	1	1	1.37	57678	11334.9	10100.5	9180.57	15663.2	14547.3	16316.2	15055.3	12325.3	12743.9	33713.7	29422.6	28710.6
Chr2_716	-	-	216960	7	1	1	15.38	7525	39525.9	47224.7	39692.6	36209	35338	40104.9	19534.7	20456.8	16897	25309	28395.9	25104.4
Chr2_72	argG	argininosuccinate synthase activity(argG)	4283562	294	29	29	77.83	45273	625430	557283	742455	604525	518851	506180	618390	534894	526961	554168	534006	490655
Chr2_720	-	Bacterial SH3 domain homologues	77185.5	12	2	2	29.41	18124	12484.5	14585	12409.3	14540.5	16739.2	16401.7	10213.8	8308.06	11504	10057.8	9525.45	10941.7
Chr2_721	-	YMGG-like Gly-zipper	22916200	33	3	3	68.29	8317	2574660	2386524	2101475	3588020	3315737	3425084	3864630	3184898	3096972	3435310	3394066	3991968
Chr2_723	metC	Cys/Met metabolism PLP-dependent enzyme(metC)	786246	102	11	11	42.42	42515	116406	106441	122813	107553	87666.9	97480.7	113222	124422	104451	116798	113382	131347
Chr2_724	-	Acid phosphatase homologues	78911.6	15	3	3	17.25	27971	9813.47	9536.12	10267	6577.86	6638.53	7545.52	8671.57	8222.78	8387.79	9122.75	10032.9	8549.51
Chr2_725	aapJ	Bacterial periplasmic substrate-binding proteins(aapJ)	2276780	149	20	20	72.01	37081	462814	513454	538762	521288	487754	522944	107982	123389	113457	87754	71042.6	73831.8
Chr2_730	nah	FAD binding domain(nah)	391011	104	16	16	48.35	42867	54900	44375.1	48851	62266.2	62748.6	50429.2	55790.5	63288	45352.2	52083	61120.8	58023.4
Chr2_731	MA20_32275	Zinc-finger domain(MA20_32275)	34512.2	7	1	1	22.62	9263	5408.67	4736.24	5144.74	6804.82	7844.5	6996.71	5482.27	6438.09	4955.43	4525.2	4293.74	4312.11
Chr2_732	ppk	Catalyzes the reversible transfer of the terminal phosphate of ATP to form a long-chain polyphosphate (polyP)(ppk)	707798	203	29	29	42.9	84124	109370	120979	91324.5	106960	115511	104253	95756.8	111615	83887.4	97247.8	94599.8	105590
Chr2_733	ppx	Ppx/GppA phosphatase family(ppx)	687888	185	22	22	58.79	55811	92524	86251.1	103397	107906	99832.6	113752	94384.2	94959.6	103274	89412.8	103399	89054
Chr2_734	rnd	Exonuclease involved in the 3' processing of various precursor tRNAs. Initiates hydrolysis at the 3'-terminus of an RNA molecule and releases 5'-mononucleotides(rnd)	977965	135	15	15	44.68	43124	143693	129521	143915	131141	129564	149348	134034	127643	108610	121473	129665	144202
Chr2_735	aspS	Aspartyl-tRNA synthetase with relaxed tRNA specificity since it is able to aspartylate not only its cognate tRNA(Asp) but also tRNA(Asn). Reaction proceeds in two steps L-aspartate is first activated by ATP to form Asp-AMP and then transferred to the acceptor end of tRNA(Asp Asn)(aspS)	2619823	241	31	31	57.48	67273	385367	365653	340645	373961	389161	400357	379230	422979	336570	378710	363870	322123
Chr2_736	-	-	2848561	178	18	18	64.82	42781	346936	349613	294165	383387	458362	374054	458325	529733	407137	468257	523683	560450
Chr2_737	parC	Topoisomerase IV is essential for chromosome segregation. It relaxes supercoiled DNA. Performs the decatenation events required during the replication of a circular DNA molecule(parC)	637706	271	32	32	51.82	86327	81747.6	87652.4	75362.2	99014.3	103890	83970.9	92654.6	76076.9	98851.3	93384.4	84839.9	100745
Chr2_738	ate	May conjugate Arg from its aminoacyl-tRNA to the N- termini of proteins containing an N-terminal aspartate or glutamate(ate)	53086.3	16	4	4	20.48	28689	6420.55	7329.05	6166.56	8627.52	8466.48	10167.3	7853	7354.87	8021.06	10453	11577	11874.6
Chr2_739	-	RDD family	664036	21	2	2	12.82	17447	108821	90319.5	104462	97987.7	88196.4	103021	99989.5	91721.9	111445	78061.6	77594.9	65259.6
Chr2_740	hemB	Delta-aminolevulinic acid dehydratase(hemB)	2117742	153	17	17	66.09	38054	306727	333828	264194	311569	297347	343350	299026	252930	319466	312193	263831	293870
Chr2_741	hibch	Enoyl-CoA hydratase/isomerase(hibch)	2035315	121	15	15	61.89	37790	306090	320838	310026	286730	254343	304175	281165	304716	241021	321769	327441	335321
Chr2_742	-	-	19054.3	6	1	1	7.64	16564	6775.11	5820.58	5990.31	4357.12	4232.55	4294.04	2556.51	2243.29	2849.14	1108.42	962.66	1200.05
Chr2_744	-	Putative peptidoglycan binding domain	395296	61	11	11	30.72	48207	93345.1	101690	81403.3	82935.5	77999.1	82167.1	15431.7	15258.4	13699.2	17511.7	17160.1	17583.3
Chr2_745	glyA	Catalyzes the reversible interconversion of serine and glycine with tetrahydrofolate (THF) serving as the one-carbon carrier. This reaction serves as the major source of one-carbon groups required for the biosynthesis of purines, thymidylate, methionine, and other important biomolecules. Also exhibits THF- independent aldolase activity toward beta-hydroxyamino acids, producing glycine and aldehyd…	3977478	196	21	21	52.97	47085	593126	626134	576791	565758	506587	579667	528040	530702	497149	593222	634068	706080
Chr2_746	nrdR	Negatively regulates transcription of bacterial ribonucleotide reductase nrd genes and operons by binding to NrdR- boxes(nrdR)	761174	56	8	8	45.57	17933	127257	133555	134129	115246	94355.4	102485	104379	94866.5	115884	99973.2	97078.7	91585.8
Chr2_747	ribD	Converts 2,5-diamino-6-(ribosylamino)-4(3h)-pyrimidinone 5'-phosphate into 5-amino-6-(ribosylamino)-2,4(1h,3h)- pyrimidinedione 5'-phosphate(ribD)	813551	124	19	19	68.1	39321	110513	112454	110778	114656	94449	136411	118654	140680	126652	128953	105644	153810
Chr2_748	ribE	Lumazine binding domain(ribE)	1989672	95	10	10	59.41	22253	304131	346799	293198	281465	287566	275311	287219	257460	315355	250187	226183	267472
Chr2_749	ribH	Catalyzes the formation of 6,7-dimethyl-8- ribityllumazine by condensation of 5-amino-6-(D- ribitylamino)uracil with 3,4-dihydroxy-2-butanone 4-phosphate. This is the penultimate step in the biosynthesis of riboflavin(ribH)	729542	37	4	4	33.99	16289	105459	101843	113937	89228	80172.4	91341.6	98902.3	87002.2	81588.5	102043	117036	86839.7
Chr2_75	rlmN	Specifically methylates position 2 of adenine 2503 in 23S rRNA and position 2 of adenine 37 in tRNAs. m2A2503 modification seems to play a crucial role in the proofreading step occurring at the peptidyl transferase center and thus would serve to optimize ribosomal fidelity(rlmN)	138496	60	8	8	25.3	45896	19824.7	22868.5	19877.1	22467.7	20746.5	22135.4	18361.4	16822.3	20294.5	16766.7	18496.3	14914.1
Chr2_750	nusB	Involved in transcription antitermination. Required for transcription of ribosomal RNA (rRNA) genes. Binds specifically to the boxA antiterminator sequence of the ribosomal RNA (rrn) operons(nusB)	676744	83	9	9	54.39	18951	88532.3	76501.6	90848	91773.7	87466.5	75688.8	107396	109891	103102	103483	98196.7	86158.9
Chr2_751	hppA	Proton pump that utilizes the energy of pyrophosphate hydrolysis as the driving force for proton movement across the membrane. Generates a proton motive force(hppA)	5783247	159	18	18	24.51	73371	705776	826411	644317	793796	681385	842552	957617	795134	799899	971112	1081229	1013817
Chr2_752	-	SmpA / OmlA family	1449882	56	6	6	44.64	18170	233750	205320	233062	224812	262400	214512	196354	190926	220325	221414	191479	201867
Chr2_753	-	Ubiquinol-cytochrome C chaperone	430340	44	7	7	58.15	20732	53563.9	46543.3	52553.2	44254.8	48546.4	49266.3	69714.4	66943.1	61232	71745.8	85724	63718.3
Chr2_754	-	Uncharacterized ACR, COG1399	1521815	37	6	6	56.76	20338	246125	220083	206046	198803	222129	173395	190808	167210	165783	189765	172920	207232
Chr2_755	plsX	Catalyzes the reversible formation of acyl-phosphate (acyl-PO(4)) from acyl- acyl-carrier-protein (acyl-ACP). This enzyme utilizes acyl-ACP as fatty acyl donor, but not acyl-CoA(plsX)	518893	75	10	10	37.86	36941	76825.1	64756.9	69856.3	79847.8	68792	69068.7	64955.7	73334.2	75256.1	70381.9	80550	72362.5
Chr2_756	fabH	Catalyzes the condensation reaction of fatty acid synthesis by the addition to an acyl acceptor of two carbons from malonyl-ACP. Catalyzes the first condensation reaction which initiates fatty acid synthesis and may therefore play a role in governing the total rate of fatty acid production. Possesses both acetoacetyl-ACP synthase and acetyl transacylase activities. Its substrate specificity deter…	804718	98	13	13	58.51	34462	115405	94356.8	96274.1	109728	118474	105307	123098	138905	122194	109705	114246	106581
Chr2_757	himA	This protein is one of the two subunits of integration host factor, a specific DNA-binding protein that functions in genetic recombination as well as in transcriptional and translational control(himA)	17868160	38	4	4	50.47	11972	2377780	2563787	1914128	2492380	2814013	1999903	2653840	3118468	3031540	2841510	2319268	2814529
Chr2_758	merR	helix_turn_helix, mercury resistance(merR)	2197802	110	11	11	66.67	20410	306771	313858	267938	298981	325479	273547	350611	312081	344109	305979	334517	245491
Chr2_760	wcaJ	Bacterial sugar transferase(wcaJ)	81973.8	26	5	5	15.04	57710	12004.5	12765.7	12925.3	10458.8	10831.6	10172.4	8690.52	9501.08	8754.15	9958.71	11819.1	11923.4
Chr2_762	gumB	Polysaccharide biosynthesis/export protein(gumB)	605824	57	7	7	36.22	21317	121776	140691	116434	122833	144794	126714	39269.1	46594.5	39408.1	40864.9	33594.4	38358.6
Chr2_763	-	bacterial-type flagellum organization	112163	14	2	2	18.95	20425	14909.8	12926.3	12715	18639.7	16864.5	19185.3	20138.8	22630	23019.9	12877.2	10336.5	12843.3
Chr2_766	argC	Catalyzes the NADPH-dependent reduction of N-acetyl-5- glutamyl phosphate to yield N-acetyl-L-glutamate 5-semialdehyde(argC)	910070	163	19	19	87.42	33797	132271	126950	110935	140294	136737	149865	125893	149436	104608	100621	98131.1	116854
Chr2_767	speB	Arginase family(speB)	17886.4	2	2	2	6.96	34297	17886.4	16973.2	17624.4		4994.64	5822.17		8193.81	5561.04		4759.3	1359.46
Chr2_768	rpsI	structural constituent of ribosome(rpsI)	2649448	61	6	6	46.2	17227	452949	391592	412505	419199	353156	403923	337363	285847	346661	280517	306076	240664
Chr2_769	rplM	This protein is one of the early assembly proteins of the 50S ribosomal subunit, although it is not seen to bind rRNA by itself. It is important during the early stages of 50S assembly(rplM)	2072049	73	7	7	51.3	17329	359137	289161	369804	342441	273994	363725	255008	228018	305029	273243	269410	303118
Chr2_77	-	invasion associated locus B	5913041	85	9	9	60	21363	773234	869110	836881	815324	795905	941817	974577	913123	1040311	895134	1039551	1017257
Chr2_771	metY	Beta-eliminating lyase(metY)	1324734	187	22	22	67.21	45723	166212	138994	189326	190943	221212	191574	186789	164466	211304	208359	241461	171044
Chr2_772	-	-	69604.6	7	1	1	10.85	14571	11703.9	11957.5	9574.46	12893.1	14845	11797	9149.38	7561.88	9871.26	6721.01	5681.59	5442.19
Chr2_777	-	-	358845	61	9	9	75.57	14443	55976.1	55417.3	46886	50637.2	60693.1	60303.5	50624.8	51209.3	52641.1	50305.2	52531.2	54522.9
Chr2_779	-	-	209676	36	6	6	53.38	14511	30309.8	30264.9	31792.2	39776.6	41964	40304.3	26922.7	23812.5	26995	23170.8	19124.9	18542.4
Chr2_78	MA20_25305	Protein of unknown function (DUF1232)(MA20_25305)	95469.4	7	1	1	9.45	14109	15516.9	13440.9	13148	18996.7	15540.1	19352.7	11014.1	8921.66	12202.2	6800.72	7545.27	5629.13
Chr2_781	nuoA	NDH-1 shuttles electrons from NADH, via FMN and iron- sulfur (Fe-S) centers, to quinones in the respiratory chain. The immediate electron acceptor for the enzyme in this species is believed to be ubiquinone. Couples the redox reaction to proton translocation (for every two electrons transferred, four hydrogen ions are translocated across the cytoplasmic membrane), and thus conserves the redox ene…	155765	7	1	1	12.4	13796	20485	19780.4	21006.8	15752.4	16276.5	14697.8	28925.7	24797.6	28867	29828	28087	26545
Chr2_782	nuoB	NDH-1 shuttles electrons from NADH, via FMN and iron- sulfur (Fe-S) centers, to quinones in the respiratory chain. Couples the redox reaction to proton translocation (for every two electrons transferred, four hydrogen ions are translocated across the cytoplasmic membrane), and thus conserves the redox energy in a proton gradient (By similarity)(nuoB)	563045	47	5	5	45.08	21032	109484	94978.5	89836	97509.8	99439.2	101337	44004.1	38690.3	48997.6	48704.8	42046.9	42349.4
Chr2_783	nuoC	NDH-1 shuttles electrons from NADH, via FMN and iron- sulfur (Fe-S) centers, to quinones in the respiratory chain. The immediate electron acceptor for the enzyme in this species is believed to be ubiquinone. Couples the redox reaction to proton translocation (for every two electrons transferred, four hydrogen ions are translocated across the cytoplasmic membrane), and thus conserves the redox ene…	2526724	108	13	13	68.81	23343	394048	342378	344529	392844	385590	343198	356222	402205	347058	335027	351733	303291
Chr2_784	nuoD	NDH-1 shuttles electrons from NADH, via FMN and iron- sulfur (Fe-S) centers, to quinones in the respiratory chain. The immediate electron acceptor for the enzyme in this species is believed to be ubiquinone. Couples the redox reaction to proton translocation (for every two electrons transferred, four hydrogen ions are translocated across the cytoplasmic membrane), and thus conserves the redox ene…	2842368	226	24	24	78.54	44983	392273	467642	387519	401462	359280	364363	452851	379725	459006	396965	318427	472839
Chr2_785	nuoE	Thioredoxin-like [2Fe-2S] ferredoxin(nuoE)	1428330	132	14	14	67.09	25910	230347	214524	231097	217279	236406	181346	182057	217117	203338	172559	138443	181266
Chr2_786	nuoF	NDH-1 shuttles electrons from NADH, via FMN and iron- sulfur (Fe-S) centers, to quinones in the respiratory chain(nuoF)	1570256	122	16	16	43.91	48022	255825	231775	212109	202163	220427	191510	241141	242234	219888	203886	207868	223719
Chr2_787	nuoG	NADH-ubiquinone oxidoreductase-G iron-sulfur binding region(nuoG)	3768339	353	39	39	66.14	74516	537460	595305	600494	552848	455435	533453	535051	437862	622756	522641	539857	617876
Chr2_788	nuoH	NDH-1 shuttles electrons from NADH, via FMN and iron- sulfur (Fe-S) centers, to quinones in the respiratory chain. The immediate electron acceptor for the enzyme in this species is believed to be ubiquinone. Couples the redox reaction to proton translocation (for every two electrons transferred, four hydrogen ions are translocated across the cytoplasmic membrane), and thus conserves the redox ene…	404770	21	4	4	8.65	38428	49027.4	43271.5	48845.8	64786.3	54842	76752.2	74183.6	86196.2	78917.1	50998.2	42494.9	41319.5
Chr2_789	nuoI	NDH-1 shuttles electrons from NADH, via FMN and iron- sulfur (Fe-S) centers, to quinones in the respiratory chain. The immediate electron acceptor for the enzyme in this species is believed to be ubiquinone. Couples the redox reaction to proton translocation (for every two electrons transferred, four hydrogen ions are translocated across the cytoplasmic membrane), and thus conserves the redox ene…	456328	59	6	6	37.42	18519	74739.7	63339.3	68000.6	61537.3	50874.3	58311.8	64497	59587.6	58118.2	54704.4	56168.2	47246.9
Chr2_79	phhB	tetrahydrobiopterin metabolic process(phhB)	273513	43	5	5	70.1	11054	45838.8	52200.5	44158.4	28745.8	27062.5	23060.7	43865.6	35760.8	51315.4	47418.3	48011.8	50311.8
Chr2_790	nuoJ	NADH-ubiquinone/plastoquinone oxidoreductase chain 6(nuoJ)	3695049	21	3	3	15.61	22231	575383	688463	469102	498941	541599	581664	524544	444383	616741	447339	486997	403973
Chr2_791	nuoK	NDH-1 shuttles electrons from NADH, via FMN and iron- sulfur (Fe-S) centers, to quinones in the respiratory chain. The immediate electron acceptor for the enzyme in this species is believed to be ubiquinone. Couples the redox reaction to proton translocation (for every two electrons transferred, four hydrogen ions are translocated across the cytoplasmic membrane), and thus conserves the redox ene…	101230	10	1	1	11.76	10942	11174	10356.7	10366.3	9849	11401.9	9640.91	19023.7	19082.2	15468.4	20695.5	17658.1	24049.4
Chr2_792	nuoL	NADH-Ubiquinone oxidoreductase (complex I), chain 5 N-terminus(nuoL)	775811	54	8	8	16.64	72853	91642.9	97697	92240.7	120713	141331	138187	115505	101774	99844.6	130150	135749	155489
Chr2_793	nuoM	NADH-ubiquinone oxidoreductase chain 4, amino terminus(nuoM)	3122558	23	4	4	7.57	55418	386983	314455	417753	216824	229409	232528	527075	517026	621030	704933	802808	774413
Chr2_794	nuoN	NDH-1 shuttles electrons from NADH, via FMN and iron- sulfur (Fe-S) centers, to quinones in the respiratory chain. The immediate electron acceptor for the enzyme in this species is believed to be ubiquinone. Couples the redox reaction to proton translocation (for every two electrons transferred, four hydrogen ions are translocated across the cytoplasmic membrane), and thus conserves the redox ene…	447795	20	3	3	7.11	50684	58387.7	63795.2	64355.4	54662.2	65548.1	44405.1	75977.3	66244.3	76025.1	105926	116667	115462
Chr2_795	birA	Biotin protein ligase C terminal domain(birA)	174936	44	7	7	47.17	28314	31301.8	29518.6	30748.4	31452.8	29316.2	33444.4	19312.4	18381.8	20398.4	19930.1	20660.4	16944.9
Chr2_796	rnjA	Zn-dependent metallo-hydrolase RNA specificity domain(rnjA)	433806	172	20	20	51.61	61214	60047.5	50197.5	69347.4	65920.4	62480.6	55221.7	66607.4	58710.6	72353.6	62395.9	73497.9	50135
Chr2_797	mce	Glyoxalase-like domain(mce)	803949	54	7	7	79.85	14336	114581	135698	136430	133227	156372	143188	99412.6	95440.2	115556	133950	112008	131936
Chr2_799	proS	Catalyzes the attachment of proline to tRNA(Pro) in a two-step reaction proline is first activated by ATP to form Pro- AMP and then transferred to the acceptor end of tRNA(Pro)(proS)	3719129	211	24	24	70.14	49477	536826	566542	604733	556849	595321	454870	501125	535551	563425	513661	459555	439504
Chr2_8	yejB	Binding-protein-dependent transport system inner membrane component(yejB)	575106	63	8	8	23.29	40789	74580.4	66013.7	84281.5	92632.7	96445	85044	83671.1	81969	79834.9	87151.8	99657.6	76514.3
Chr2_80	ptpA	Low molecular weight phosphatase family(ptpA)	84724.3	11	2	2	12.44	22411	6235.82	6681.31	6841.07	12195.6	10059.5	13592.9	15531.2	13404.4	17829.3	8920.22	8431.01	7916.41
Chr2_800	lolC	MacB-like periplasmic core domain(lolC)	642485	77	11	11	29.98	47464	92938.9	105438	102434	97225.6	79914.7	97633.7	92428.1	106448	90579.6	83847.2	92549.2	71004
Chr2_801	lolD	Part of the ABC transporter complex LolCDE involved in the translocation of mature outer membrane-directed lipoproteins, from the inner membrane to the periplasmic chaperone, LolA. Responsible for the formation of the LolA-lipoprotein complex in an ATP-dependent manner(lolD)	295242	35	6	6	39.21	24930	49958.4	50757.8	42031.6	39031.5	40607.3	34444.4	41241.4	47393.3	41964	37877.2	34596.1	41394.7
Chr2_802	dnaE	DNA polymerase alpha chain like domain(dnaE)	147125	110	22	22	25.54	128688	19910.8	20521.1	22357.1	23309.8	22928.7	26697.8	20869.7	21642.3	22041.7	21285.5	18165.5	22065.8
Chr2_803	-	Protein of unknwon function (DUF3008)	830360	28	3	3	44.62	7077	128366	143936	132911	123920	143169	135051	128106	125937	151168	99231.5	101139	86486.7
Chr2_804	-	-	1698267	54	7	7	51.09	14831	178174	211612	184853	197978	174892	218265	330603	376020	306351	319808	342135	279378
Chr2_805	-	Extensin-like protein C-terminus	48205.3	8	2	2	12.07	35498	10406.7	9163.67	12455.2	10814.1	12701.9	11142.8	3617.47	3238.93	4088.4		7073.7	7195.71
Chr2_806	rpsD	One of the primary rRNA binding proteins, it binds directly to 16S rRNA where it nucleates assembly of the body of the 30S subunit(rpsD)	5495645	190	22	22	80.49	23592	628994	750623	724386	633915	671368	659690	1147980	1056231	1313264	836141	855542	860586
Chr2_807	ttcA	Catalyzes the ATP-dependent 2-thiolation of cytidine in position 32 of tRNA, to form 2-thiocytidine (s(2)C32). The sulfur atoms are provided by the cysteine cysteine desulfurase (IscS) system(ttcA)	84728.2	24	5	5	23.55	33259	13893.9	12999.4	12209.5	10448.2	11879.3	12181	12127.5	11365.1	12309.9	13437.6	14259.7	13832.9
Chr2_808	-	Inositol monophosphatase family	445039	87	10	10	49.45	29956	56855.4	52445.3	50324.5	73283.9	82782.9	67637.3	62057.5	61386.8	63594.1	64612.6	56577.3	58230.4
Chr2_81	ligT	Hydrolyzes RNA 2',3'-cyclic phosphodiester to an RNA 2'- phosphomonoester(ligT)	72107	16	3	3	14.29	21731	10914.1	10820.5	9381.68	11258.5	9015.72	9607.99	6389.31	6109.29	6070.95	6163.27	5131.74	6333.86
Chr2_810	MA20_32310	Fungal trichothecene efflux pump (TRI12)(MA20_32310)	210605	12	2	2	4.51	45201	36846.2	36251.8	35668.8	25440.1	27048.6	24866.1	36958.4	34654.3	39099.4	33458.4	30897.1	32209.1
Chr2_811	grlA	Glutaredoxin(grlA)	17130860	63	6	6	72.73	12167	2440110	2386708	2379672	2588380	2237616	2958845	2305750	2326460	2390102	2321730	2429630	2403259
Chr2_812	MA20_09125	BolA-like protein(MA20_09125)	1489163	32	3	3	49.35	8372	225871	218409	265890	252838	288118	215708	237107	221786	243474	201896	187710	228341
Chr2_813	purL	Part of the phosphoribosylformylglycinamidine synthase complex involved in the purines biosynthetic pathway. Catalyzes the ATP-dependent conversion of formylglycinamide ribonucleotide (FGAR) and glutamine to yield formylglycinamidine ribonucleotide (FGAM) and glutamate. The FGAM synthase complex is composed of three subunits. PurQ produces an ammonia molecule by converting glutamine to glutamate.…	1095351	256	32	32	60.19	80275	154123	170665	177218	165288	181840	177038	155787	140305	142577	155026	159532	138950
Chr2_814	-	-	312779	32	6	6	36.84	14221	47259.5	54365.2	47368.2	50297.6	60077.5	55946.6	44404.2	42259.6	37260.3	39186.1	41941.7	33868.2
Chr2_815	-	Glutathione S-transferase, C-terminal domain	2130995	140	14	14	53.95	24392	321678	312452	269895	328744	332237	387948	308911	321490	286011	315355	376396	377935
[truncated: 149 more rows]

## Sheet: DDP 80℃ 20min vs 95℃ 20min
Gene name	Protein description	Intensity	80℃20min	95℃20min	log2FC	P.value	adj.P.Val	Regulation
MA20_22130	FAD binding domain(MA20_22130)	28689.3	0.5	0.052	0.448	0.00993404	0.00993404	up-regulated
purP	Permease family(purP)	124120	0.145	-0.588	0.733	9.70806e-05	9.70806e-05	up-regulated
[truncated: 254 more rows]

## Sheet: 0.6% HOCO 48h vs 0.6% HOCO 72h
Gene name	Protein description	Intensity	0.6%HOCO48h	0.6%HOCO72h	log2FC	P.value	adj.P.Val	Regulation
[truncated: 311 more rows]

## Sheet: DDP H I vs HOCO
Gene name	Protein description	80℃20min	95℃20min	0.6%HCHO48h	0.6%HCHO72h	log2FC	P.Value	adj.P.Val	Regulation
[truncated: 318 more rows]

[truncated: 5 more sheets: GO classify of H I vs HOCO, KOG classify of H I vs HOCO, KEGG classify of H I vs HOCO, Subcell classify of H I vs HOCO, Functional enrichment ]
